# Supplementary material for: Embryonic thermal manipulation has short and long-term effects on the development and the physiology of the Japanese quail
Source: PLoS One. 2020 Jan 23;15(1):e0227700. doi: 10.1371/journal.pone.0227700 (PMC6977749; doi:10.1371/journal.pone.0227700)
Supplement: S1 Table — Treat_emb: incubation treatment applied to the egg. C: control. TM: thermal manipulation during embryonic incubation. Parents: identification number of the quail couple associated with the considered egg. (XLSX) [file pone.0227700.s002.xlsx]

## Sheet: S1 table
treat_emb	parents	fertile	dead at I5	dead at I11	opened	hatched	ring	total embryonic death	dead-in-shell	body defects
C	1	1	0	1	0	0	0	1	0	0
C	1	1	0	0	0	1	1	0	0	0
C	1	1	0	0	0	1	1	0	0	0
C	1	1	0	0	0	1	1	0	0	0
C	1	1	0	0	0	1	1	0	0	0
C	1	1	0	0	0	1	0	0	0	1
C	3	1	0	0	0	1	1	0	0	0
C	3	1	0	0	0	1	1	0	0	0
C	3	1	0	0	0	1	1	0	0	0
C	3	1	0	0	0	0	0	0	1	0
C	3	1	0	0	0	1	1	0	0	0
C	3	1	0	0	0	1	1	0	0	0
C	3	1	0	0	0	0	0	0	1	0
C	4	0	0	0	0	0	0	0	0	0
C	4	0	0	0	0	0	0	0	0	0
C	4	1	0	0	0	1	1	0	0	0
C	4	1	0	0	0	1	1	0	0	0
C	6	1	0	1	0	0	0	1	0	0
C	6	1	0	0	0	1	1	0	0	0
C	6	1	0	0	0	1	1	0	0	0
C	6	1	0	0	0	1	1	0	0	0
C	6	1	0	0	0	0	0	0	1	0
C	6	1	0	0	0	1	1	0	0	0
C	7	1	0	0	0	1	1	0	0	0
C	7	1	0	0	0	1	1	0	0	0
C	7	1	0	0	0	1	1	0	0	0
C	7	1	0	0	1	0	0	0	0	0
C	7	1	0	0	1	0	0	0	0	0
C	8	1	0	0	0	1	1	0	0	0
C	8	1	0	0	0	1	1	0	0	0
C	8	1	0	0	0	1	1	0	0	0
C	8	1	0	0	0	1	1	0	0	0
C	8	1	0	0	0	1	1	0	0	0
C	8	1	0	0	0	1	1	0	0	0
C	9	1	0	0	0	1	1	0	0	0
C	9	1	0	0	0	1	1	0	0	0
C	9	1	0	0	0	1	1	0	0	0
C	9	1	0	0	0	1	1	0	0	0
C	9	1	0	0	0	1	1	0	0	0
C	10	0	0	0	0	0	0	0	0	0
C	10	1	0	0	0	1	1	0	0	0
C	10	1	0	0	0	1	1	0	0	0
C	10	1	0	0	0	1	1	0	0	0
C	10	1	0	0	0	1	1	0	0	0
C	10	1	0	0	0	1	1	0	0	0
C	11	0	0	0	0	0	0	0	0	0
C	11	1	1	0	0	0	0	1	0	0
C	11	1	1	0	0	0	0	1	0	0
C	11	1	0	0	0	1	1	0	0	0
C	11	1	0	0	0	1	1	0	0	0
C	11	1	0	0	1	0	0	0	0	0
C	12	0	0	0	0	0	0	0	0	0
C	12	0	0	0	0	0	0	0	0	0
C	12	0	0	0	0	0	0	0	0	0
C	13	0	0	0	0	0	0	0	0	0
C	13	1	0	0	1	0	0	0	0	0
C	13	1	0	0	0	1	1	0	0	0
C	13	1	0	0	0	1	1	0	0	0
C	13	1	0	0	0	1	1	0	0	0
C	14	0	0	0	0	0	0	0	0	0
C	14	0	0	0	0	0	0	0	0	0
C	14	1	0	0	0	1	1	0	0	0
C	14	1	0	0	0	1	1	0	0	0
C	14	1	0	0	0	1	1	0	0	0
C	14	1	0	0	0	1	1	0	0	0
C	15	0	0	0	0	0	0	0	0	0
C	15	0	0	0	0	0	0	0	0	0
C	15	0	0	0	0	0	0	0	0	0
C	15	1	0	0	0	1	1	0	0	0
C	15	1	0	0	0	1	1	0	0	0
C	15	1	0	0	0	1	1	0	0	0
C	16	1	0	0	0	1	1	0	0	0
C	16	1	0	0	0	1	1	0	0	0
C	16	1	0	0	0	1	1	0	0	0
C	16	1	0	0	0	1	1	0	0	0
C	16	1	0	0	1	0	0	0	0	0
C	16	1	0	0	1	0	0	0	0	0
C	17	1	0	0	0	1	1	0	0	0
C	17	1	0	0	0	1	1	0	0	0
C	17	1	0	0	0	1	1	0	0	0
C	17	1	0	0	0	1	1	0	0	0
C	17	1	0	0	1	0	0	0	0	0
C	18	0	0	0	0	0	0	0	0	0
C	18	0	0	0	0	0	0	0	0	0
C	18	0	0	0	0	0	0	0	0	0
C	18	1	0	0	0	1	1	0	0	0
C	18	1	0	0	0	1	1	0	0	0
C	18	1	0	0	0	1	1	0	0	0
C	19	0	0	0	0	0	0	0	0	0
C	19	1	0	0	0	1	1	0	0	0
C	19	1	0	0	0	1	1	0	0	0
C	19	1	0	0	0	1	1	0	0	0
C	19	1	0	0	0	1	1	0	0	0
C	20	0	0	0	0	0	0	0	0	0
C	20	1	1	0	0	0	0	1	0	0
C	20	1	1	0	0	0	0	1	0	0
C	20	1	0	0	0	1	1	0	0	0
C	20	1	0	0	0	1	1	0	0	0
C	20	1	0	0	0	1	1	0	0	0
C	21	1	0	0	0	1	1	0	0	0
C	21	1	0	0	0	1	1	0	0	0
C	21	1	0	0	0	1	1	0	0	0
C	21	1	0	0	0	0	0	0	1	0
C	21	1	0	0	1	0	0	0	0	0
C	22	0	0	0	0	0	0	0	0	0
C	22	1	1	0	0	0	0	1	0	0
C	22	1	1	0	0	0	0	1	0	0
C	23	1	0	0	0	1	1	0	0	0
C	23	1	0	0	0	1	1	0	0	0
C	23	1	0	0	0	1	1	0	0	0
C	23	1	0	0	0	1	1	0	0	0
C	23	1	0	0	0	1	1	0	0	0
C	23	1	0	0	0	1	0	0	0	1
C	24	0	0	0	0	0	0	0	0	0
C	24	1	0	0	0	1	1	0	0	0
C	24	1	0	0	0	1	1	0	0	0
C	24	1	0	0	0	1	1	0	0	0
C	24	1	0	0	1	0	0	0	0	0
C	25	1	1	0	0	0	0	1	0	0
C	25	1	0	0	0	1	1	0	0	0
C	25	1	0	0	0	1	1	0	0	0
C	25	1	0	0	0	1	1	0	0	0
C	25	1	0	0	0	1	1	0	0	0
C	26	1	0	0	0	1	1	0	0	0
C	26	1	0	0	0	1	1	0	0	0
C	26	1	0	0	0	1	1	0	0	0
C	26	1	0	0	1	0	0	0	0	0
C	26	1	0	0	1	0	0	0	0	0
C	27	1	1	0	0	0	0	1	0	0
C	27	1	0	0	0	1	1	0	0	0
C	27	1	0	0	0	1	1	0	0	0
C	27	1	0	0	0	1	1	0	0	0
C	27	1	0	0	0	0	0	0	1	0
C	28	1	1	0	0	0	0	1	0	0
C	28	1	0	0	0	1	1	0	0	0
C	28	1	0	0	0	0	0	0	1	0
C	28	1	0	0	0	0	0	0	1	0
C	29	0	0	0	0	0	0	0	0	0
C	29	0	0	0	0	0	0	0	0	0
C	29	1	0	0	0	1	1	0	0	0
C	29	1	0	0	0	1	1	0	0	0
C	29	1	0	0	0	1	1	0	0	0
C	29	1	0	0	0	0	0	0	1	0
C	30	0	0	0	0	0	0	0	0	0
C	30	1	1	0	0	0	0	1	0	0
C	30	1	0	0	0	1	1	0	0	0
C	30	1	0	0	0	1	1	0	0	0
C	30	1	0	0	0	1	1	0	0	0
C	32	1	0	0	0	1	1	0	0	0
C	32	1	0	0	0	1	1	0	0	0
C	32	1	0	0	0	1	1	0	0	0
C	32	1	0	0	0	1	1	0	0	0
C	32	1	0	0	0	1	1	0	0	0
C	32	1	0	0	0	0	0	0	1	0
C	33	0	0	0	0	0	0	0	0	0
C	33	1	0	0	0	1	1	0	0	0
C	33	1	0	0	0	1	1	0	0	0
C	33	1	0	0	0	1	1	0	0	0
C	33	1	0	0	0	1	1	0	0	0
C	33	1	0	0	0	1	1	0	0	0
C	34	1	1	0	0	0	0	1	0	0
C	34	1	1	0	0	0	0	1	0	0
C	34	1	1	0	0	0	0	1	0	0
C	34	1	0	0	0	1	1	0	0	0
C	34	1	0	0	0	1	1	0	0	0
C	34	1	0	0	1	0	0	0	0	0
C	35	1	0	0	0	1	1	0	0	0
C	35	1	0	0	0	1	1	0	0	0
C	35	1	0	0	0	1	1	0	0	0
C	35	1	0	0	0	1	1	0	0	0
C	35	1	0	0	0	1	1	0	0	0
C	36	1	0	0	0	1	1	0	0	0
C	36	1	0	0	0	1	1	0	0	0
C	36	1	0	0	0	1	1	0	0	0
C	36	1	0	0	0	1	1	0	0	0
C	36	1	0	0	0	1	1	0	0	0
C	36	1	0	0	0	1	1	0	0	0
C	37	0	0	0	0	0	0	0	0	0
C	37	1	1	0	0	0	0	1	0	0
C	37	1	0	0	0	1	1	0	0	0
C	37	1	0	0	0	1	1	0	0	0
C	37	1	0	0	0	1	1	0	0	0
C	37	1	0	0	0	1	1	0	0	0
C	38	1	0	0	0	1	1	0	0	0
C	38	1	0	0	0	1	1	0	0	0
C	38	1	0	0	0	1	1	0	0	0
C	38	1	0	0	0	1	1	0	0	0
C	38	1	0	0	0	1	1	0	0	0
C	38	1	0	0	1	0	0	0	0	0
C	39	0	0	0	0	0	0	0	0	0
C	39	1	1	0	0	0	0	1	0	0
C	39	1	0	0	0	1	1	0	0	0
C	39	1	0	0	0	1	1	0	0	0
C	39	1	0	0	0	1	1	0	0	0
C	40	1	1	0	0	0	0	1	0	0
C	40	1	0	0	0	1	1	0	0	0
C	40	1	0	0	0	1	1	0	0	0
C	40	1	0	0	0	0	0	0	1	0
C	41	0	0	0	0	0	0	0	0	0
C	41	1	0	0	0	1	1	0	0	0
C	41	1	0	0	0	1	1	0	0	0
C	41	1	0	0	0	1	1	0	0	0
C	41	1	0	0	0	1	1	0	0	0
C	41	1	0	0	0	1	1	0	0	0
C	42	0	0	0	0	0	0	0	0	0
C	42	0	0	0	0	0	0	0	0	0
C	42	1	0	0	0	1	1	0	0	0
C	42	1	0	0	0	1	1	0	0	0
C	43	0	0	0	0	0	0	0	0	0
C	43	0	0	0	0	0	0	0	0	0
C	43	0	0	0	0	0	0	0	0	0
C	43	0	0	0	0	0	0	0	0	0
C	44	1	0	0	0	1	1	0	0	0
C	44	1	0	0	0	1	1	0	0	0
C	44	1	0	0	0	1	1	0	0	0
C	44	1	0	0	0	1	1	0	0	0
C	44	1	0	0	0	1	1	0	0	0
C	44	1	0	0	0	1	1	0	0	0
C	45	0	0	0	0	0	0	0	0	0
C	45	1	0	0	0	1	1	0	0	0
C	45	1	0	0	0	1	1	0	0	0
C	45	1	0	0	1	0	0	0	0	0
C	45	1	0	0	1	0	0	0	0	0
C	46	1	0	0	0	1	1	0	0	0
C	46	1	0	0	1	0	0	0	0	0
C	47	1	0	0	0	1	1	0	0	0
C	47	1	0	0	0	1	1	0	0	0
C	47	1	0	0	0	1	1	0	0	0
C	47	1	0	0	0	1	1	0	0	0
C	47	1	0	0	0	1	1	0	0	0
C	47	1	0	0	0	1	1	0	0	0
C	48	1	1	0	0	0	0	1	0	0
C	48	1	0	0	0	1	1	0	0	0
C	48	1	0	0	0	1	1	0	0	0
C	48	1	0	0	0	1	1	0	0	0
C	48	1	0	0	0	0	0	0	1	0
C	49	0	0	0	0	0	0	0	0	0
C	49	1	0	1	0	0	0	1	0	0
C	49	1	0	0	0	1	1	0	0	0
C	49	1	0	0	1	0	0	0	0	0
C	50	1	0	0	0	1	1	0	0	0
C	50	1	0	0	0	1	1	0	0	0
C	50	1	0	0	0	1	1	0	0	0
C	50	1	0	0	0	1	1	0	0	0
C	50	1	0	0	1	0	0	0	0	0
C	50	1	0	0	0	0	0	0	1	0
C	51	1	0	0	0	1	1	0	0	0
C	51	1	0	0	0	1	1	0	0	0
C	51	1	0	0	0	1	1	0	0	0
C	51	1	0	0	0	1	1	0	0	0
C	51	1	0	0	0	1	1	0	0	0
C	51	1	0	0	0	1	1	0	0	0
C	52	0	0	0	0	0	0	0	0	0
C	52	1	0	1	0	0	0	1	0	0
C	52	1	0	0	0	1	1	0	0	0
C	52	1	0	0	0	1	0	0	0	1
C	52	1	0	0	0	0	0	0	1	0
C	53	0	0	0	0	0	0	0	0	0
C	53	0	0	0	0	0	0	0	0	0
C	53	1	0	0	0	1	1	0	0	0
C	53	1	0	0	0	1	1	0	0	0
C	53	1	0	0	0	1	1	0	0	0
C	53	1	0	0	0	1	1	0	0	0
C	54	1	0	0	0	1	1	0	0	0
C	54	1	0	0	0	1	1	0	0	0
C	54	1	0	0	0	1	1	0	0	0
C	54	1	0	0	0	1	1	0	0	0
C	54	1	0	0	0	1	1	0	0	0
C	54	1	0	0	0	1	1	0	0	0
C	56	0	0	0	0	0	0	0	0	0
C	56	1	0	0	0	1	1	0	0	0
C	56	1	0	0	0	1	1	0	0	0
C	56	1	0	0	0	1	1	0	0	0
C	56	1	0	0	0	1	1	0	0	0
C	57	0	0	0	0	0	0	0	0	0
C	57	0	0	0	0	0	0	0	0	0
C	57	0	0	0	0	0	0	0	0	0
C	57	1	0	0	0	1	1	0	0	0
C	57	1	0	0	0	1	1	0	0	0
C	57	1	0	0	0	1	1	0	0	0
C	58	1	0	0	0	1	1	0	0	0
C	58	1	0	0	0	1	1	0	0	0
C	58	1	0	0	0	1	1	0	0	0
C	58	1	0	0	0	1	1	0	0	0
C	58	1	0	0	1	0	0	0	0	0
C	59	1	0	0	0	1	1	0	0	0
C	59	1	0	0	0	1	1	0	0	0
C	59	1	0	0	0	0	0	0	1	0
C	59	1	0	0	0	0	0	0	1	0
C	60	1	1	0	0	0	0	1	0	0
C	60	1	0	0	0	1	1	0	0	0
C	60	1	0	0	0	1	1	0	0	0
C	60	1	0	0	0	1	1	0	0	0
C	60	1	0	0	0	1	1	0	0	0
C	60	1	0	0	0	0	0	0	1	0
C	61	1	0	0	0	1	1	0	0	0
C	61	1	0	0	0	1	1	0	0	0
C	61	1	0	0	0	1	1	0	0	0
C	61	1	0	0	0	1	1	0	0	0
C	61	1	0	0	0	1	1	0	0	0
C	61	1	0	0	0	1	1	0	0	0
C	62	0	0	0	0	0	0	0	0	0
C	62	1	0	0	0	1	1	0	0	0
C	62	1	0	0	0	1	1	0	0	0
C	62	1	0	0	0	1	1	0	0	0
C	63	1	0	0	0	1	1	0	0	0
C	63	1	0	0	0	1	1	0	0	0
C	63	1	0	0	0	1	1	0	0	0
C	63	1	0	0	0	1	1	0	0	0
C	63	1	0	0	0	1	1	0	0	0
C	64	1	0	0	0	1	1	0	0	0
C	64	1	0	0	0	1	1	0	0	0
C	64	1	0	0	0	1	1	0	0	0
C	64	1	0	0	0	1	1	0	0	0
C	64	1	0	0	0	1	1	0	0	0
C	64	1	0	0	0	1	1	0	0	0
C	65	0	0	0	0	0	0	0	0	0
C	65	1	0	1	0	0	0	1	0	0
C	65	1	0	0	0	1	1	0	0	0
C	66	0	0	0	0	0	0	0	0	0
C	66	0	0	0	0	0	0	0	0	0
C	66	0	0	0	0	0	0	0	0	0
C	66	0	0	0	0	0	0	0	0	0
C	66	0	0	0	0	0	0	0	0	0
C	66	1	0	0	0	1	1	0	0	0
C	67	0	0	0	0	0	0	0	0	0
C	67	1	0	0	0	1	1	0	0	0
C	67	1	0	0	0	1	1	0	0	0
C	67	1	0	0	1	0	0	0	0	0
C	68	0	0	0	0	0	0	0	0	0
C	68	1	1	0	0	0	0	1	0	0
C	68	1	1	0	0	0	0	1	0	0
C	68	1	0	0	0	1	1	0	0	0
C	68	1	0	0	0	1	1	0	0	0
C	69	1	0	0	0	1	1	0	0	0
C	69	1	0	0	0	1	1	0	0	0
C	69	1	0	0	0	1	1	0	0	0
C	69	1	0	0	0	1	1	0	0	0
C	69	1	0	0	0	1	1	0	0	0
C	69	1	0	0	0	1	1	0	0	0
C	70	1	0	0	0	1	1	0	0	0
C	70	1	0	0	0	1	1	0	0	0
C	70	1	0	0	0	1	1	0	0	0
C	70	1	0	0	0	1	1	0	0	0
C	70	1	0	0	0	1	1	0	0	0
C	70	1	0	0	0	1	1	0	0	0
C	71	0	0	0	0	0	0	0	0	0
C	71	1	0	0	0	1	1	0	0	0
C	71	1	0	0	0	1	1	0	0	0
C	71	1	0	0	0	1	1	0	0	0
C	71	1	0	0	0	1	1	0	0	0
C	71	1	0	0	0	1	1	0	0	0
C	72	1	0	0	0	1	1	0	0	0
C	72	1	0	0	0	1	1	0	0	0
C	72	1	0	0	0	1	1	0	0	0
C	72	1	0	0	0	0	0	0	1	0
C	72	1	0	0	0	0	0	0	1	0
C	73	1	0	0	0	1	1	0	0	0
C	73	1	0	0	0	1	1	0	0	0
C	73	1	0	0	0	1	1	0	0	0
C	73	1	0	0	0	1	1	0	0	0
C	73	1	0	0	0	1	1	0	0	0
C	73	1	0	0	0	1	1	0	0	0
C	74	0	0	0	0	0	0	0	0	0
C	74	0	0	0	0	0	0	0	0	0
C	74	0	0	0	0	0	0	0	0	0
C	74	0	0	0	0	0	0	0	0	0
C	74	0	0	0	0	0	0	0	0	0
C	74	1	0	0	0	1	1	0	0	0
C	75	1	1	0	0	0	0	1	0	0
C	75	1	0	1	0	0	0	1	0	0
C	75	1	0	0	0	1	1	0	0	0
C	75	1	0	0	0	1	1	0	0	0
C	75	1	0	0	0	1	1	0	0	0
C	75	1	0	0	0	1	1	0	0	0
C	76	0	0	0	0	0	0	0	0	0
C	76	1	0	0	0	1	1	0	0	0
C	76	1	0	0	0	1	1	0	0	0
C	76	1	0	0	0	1	1	0	0	0
C	76	1	0	0	0	1	1	0	0	0
C	76	1	0	0	0	1	1	0	0	0
C	77	1	0	0	0	1	1	0	0	0
C	77	1	0	0	0	1	1	0	0	0
C	77	1	0	0	0	1	1	0	0	0
C	77	1	0	0	0	1	1	0	0	0
C	77	1	0	0	0	1	1	0	0	0
C	77	1	0	0	0	1	1	0	0	0
C	78	0	0	0	0	0	0	0	0	0
C	78	0	0	0	0	0	0	0	0	0
C	78	0	0	0	0	0	0	0	0	0
C	78	1	0	0	0	1	1	0	0	0
C	78	1	0	0	0	1	1	0	0	0
C	78	1	0	0	0	1	1	0	0	0
C	79	0	0	0	0	0	0	0	0	0
C	79	1	0	1	0	0	0	1	0	0
C	79	1	0	1	0	0	0	1	0	0
C	79	1	0	0	0	0	0	0	1	0
C	80	0	0	0	0	0	0	0	0	0
C	80	0	0	0	0	0	0	0	0	0
C	80	1	0	0	0	1	1	0	0	0
C	80	1	0	0	0	1	1	0	0	0
C	80	1	0	0	0	0	0	0	1	0
TM	1	1	0	1	0	0	0	1	0	0
TM	1	1	0	0	0	1	1	0	0	0
TM	1	1	0	0	0	1	1	0	0	0
TM	1	1	0	0	0	1	1	0	0	0
TM	1	1	0	0	0	1	1	0	0	0
TM	1	1	0	0	0	1	1	0	0	0
TM	3	1	0	0	0	1	1	0	0	0
TM	3	1	0	0	0	1	1	0	0	0
TM	3	1	0	0	0	1	1	0	0	0
TM	3	1	0	0	0	1	1	0	0	0
TM	3	1	0	0	0	0	0	0	1	0
TM	3	1	0	0	0	0	0	0	1	0
TM	4	0	0	0	0	0	0	0	0	0
TM	4	0	0	0	0	0	0	0	0	0
TM	4	1	0	0	0	1	1	0	0	0
TM	4	1	0	0	0	1	0	0	0	1
TM	6	0	0	0	0	0	0	0	0	0
TM	6	1	0	0	0	1	1	0	0	0
TM	6	1	0	0	0	1	1	0	0	0
TM	6	1	0	0	0	1	1	0	0	0
TM	6	1	0	0	0	1	1	0	0	0
TM	6	1	0	0	0	1	1	0	0	0
TM	6	1	0	0	0	0	0	0	1	0
TM	7	1	0	0	0	1	1	0	0	0
TM	7	1	0	0	0	1	1	0	0	0
TM	7	1	0	0	0	1	1	0	0	0
TM	7	1	0	0	0	1	1	0	0	0
TM	7	1	0	0	0	1	1	0	0	0
TM	7	1	0	0	1	0	0	0	0	0
TM	8	1	0	0	0	1	1	0	0	0
TM	8	1	0	0	0	1	1	0	0	0
TM	8	1	0	0	0	1	1	0	0	0
TM	8	1	0	0	0	1	1	0	0	0
TM	8	1	0	0	0	1	1	0	0	0
TM	8	1	0	0	0	1	1	0	0	0
TM	9	1	1	0	0	0	0	1	0	0
TM	9	1	0	0	0	1	1	0	0	0
TM	9	1	0	0	0	1	1	0	0	0
TM	9	1	0	0	0	1	1	0	0	0
TM	9	1	0	0	0	1	1	0	0	0
TM	10	1	0	0	0	1	1	0	0	0
TM	10	1	0	0	0	1	1	0	0	0
TM	10	1	0	0	0	1	1	0	0	0
TM	10	1	0	0	0	1	1	0	0	0
TM	10	1	0	0	0	1	1	0	0	0
TM	10	1	0	0	0	1	1	0	0	0
TM	10	1	0	0	0	1	1	0	0	0
TM	11	0	0	0	0	0	0	0	0	0
TM	11	0	0	0	0	0	0	0	0	0
TM	11	1	0	0	0	1	1	0	0	0
TM	11	1	0	0	0	1	1	0	0	0
TM	11	1	0	0	0	1	1	0	0	0
TM	11	1	0	0	0	1	1	0	0	0
TM	12	0	0	0	0	0	0	0	0	0
TM	12	0	0	0	0	0	0	0	0	0
TM	12	0	0	0	0	0	0	0	0	0
TM	13	0	0	0	0	0	0	0	0	0
TM	13	0	0	0	0	0	0	0	0	0
TM	13	1	0	0	0	1	1	0	0	0
TM	13	1	0	0	0	1	1	0	0	0
TM	13	1	0	0	0	1	1	0	0	0
TM	13	1	0	0	0	1	1	0	0	0
TM	14	0	0	0	0	0	0	0	0	0
TM	14	0	0	0	0	0	0	0	0	0
TM	14	0	0	0	0	0	0	0	0	0
TM	14	1	0	0	0	1	1	0	0	0
TM	14	1	0	0	0	1	1	0	0	0
TM	14	1	0	0	0	1	1	0	0	0
TM	15	0	0	0	0	0	0	0	0	0
TM	15	0	0	0	0	0	0	0	0	0
TM	15	1	1	0	0	0	0	1	0	0
TM	15	1	0	0	0	1	1	0	0	0
TM	15	1	0	0	0	1	1	0	0	0
TM	15	1	0	0	0	1	1	0	0	0
TM	16	1	0	0	0	1	1	0	0	0
TM	16	1	0	0	0	1	1	0	0	0
TM	16	1	0	0	0	1	1	0	0	0
TM	16	1	0	0	0	1	1	0	0	0
TM	16	1	0	0	0	0	0	0	1	0
TM	16	1	0	0	0	0	0	0	1	0
TM	17	1	0	0	0	1	1	0	0	0
TM	17	1	0	0	0	1	1	0	0	0
TM	17	1	0	0	0	1	1	0	0	0
TM	17	1	0	0	0	1	1	0	0	0
TM	17	1	0	0	0	1	1	0	0	0
TM	17	1	0	0	0	1	1	0	0	0
TM	18	0	0	0	0	0	0	0	0	0
TM	18	1	1	0	0	0	0	1	0	0
TM	18	1	0	0	0	1	1	0	0	0
TM	18	1	0	0	0	1	1	0	0	0
TM	18	1	0	0	0	1	1	0	0	0
TM	18	1	0	0	1	0	0	0	0	0
TM	19	0	0	0	0	0	0	0	0	0
TM	19	0	0	0	0	0	0	0	0	0
TM	19	1	0	0	0	1	1	0	0	0
TM	19	1	0	0	0	1	1	0	0	0
TM	19	1	0	0	0	1	1	0	0	0
TM	19	1	0	0	0	1	1	0	0	0
TM	19	1	0	0	0	1	1	0	0	0
TM	20	0	0	0	0	0	0	0	0	0
TM	20	0	0	0	0	0	0	0	0	0
TM	20	1	1	0	0	0	0	1	0	0
TM	20	1	1	0	0	0	0	1	0	0
TM	20	1	0	0	0	1	1	0	0	0
TM	20	1	0	0	0	1	1	0	0	0
TM	21	1	0	0	0	1	1	0	0	0
TM	21	1	0	0	0	1	1	0	0	0
TM	21	1	0	0	0	1	1	0	0	0
TM	21	1	0	0	0	0	0	0	1	0
TM	21	1	0	0	0	0	0	0	1	0
TM	22	0	0	0	0	0	0	0	0	0
TM	22	0	0	0	0	0	0	0	0	0
TM	22	0	0	0	0	0	0	0	0	0
TM	22	1	1	0	0	0	0	1	0	0
TM	23	1	0	0	0	1	1	0	0	0
TM	23	1	0	0	0	1	1	0	0	0
TM	23	1	0	0	0	1	1	0	0	0
TM	23	1	0	0	0	1	1	0	0	0
TM	23	1	0	0	0	1	1	0	0	0
TM	23	1	0	0	0	1	1	0	0	0
TM	24	0	0	0	0	0	0	0	0	0
TM	24	1	0	0	0	1	1	0	0	0
TM	24	1	0	0	0	1	1	0	0	0
TM	24	1	0	0	1	0	0	0	0	0
TM	25	1	1	0	0	0	0	1	0	0
TM	25	1	0	0	0	1	1	0	0	0
TM	25	1	0	0	0	1	1	0	0	0
TM	25	1	0	0	0	0	0	0	1	0
TM	25	1	0	0	0	0	0	0	1	0
TM	26	1	0	1	0	0	0	1	0	0
TM	26	1	0	0	0	1	1	0	0	0
TM	26	1	0	0	0	1	1	0	0	0
TM	26	1	0	0	0	1	1	0	0	0
TM	26	1	0	0	1	0	0	0	0	0
TM	26	1	0	0	1	0	0	0	0	0
TM	26	1	0	0	0	0	0	0	1	0
TM	27	1	1	0	0	0	0	1	0	0
TM	27	1	0	0	0	1	1	0	0	0
TM	27	1	0	0	0	1	1	0	0	0
TM	27	1	0	0	1	0	0	0	0	0
TM	27	1	0	0	0	0	0	0	1	0
TM	28	0	0	0	0	0	0	0	0	0
TM	28	1	0	0	0	1	1	0	0	0
TM	28	1	0	0	0	1	1	0	0	0
TM	28	1	0	0	1	0	0	0	0	0
TM	28	1	0	0	0	0	0	0	1	0
TM	29	0	0	0	0	0	0	0	0	0
TM	29	1	0	0	0	1	1	0	0	0
TM	29	1	0	0	0	1	1	0	0	0
TM	29	1	0	0	0	1	1	0	0	0
TM	29	1	0	0	0	1	1	0	0	0
TM	29	1	0	0	0	0	0	0	1	0
TM	30	1	1	0	0	0	0	1	0	0
TM	30	1	0	0	0	1	1	0	0	0
TM	30	1	0	0	0	1	1	0	0	0
TM	30	1	0	0	0	1	1	0	0	0
TM	30	1	0	0	0	1	1	0	0	0
TM	30	1	0	0	0	0	0	0	1	0
TM	32	1	0	0	0	1	1	0	0	0
TM	32	1	0	0	0	1	1	0	0	0
TM	32	1	0	0	0	1	1	0	0	0
TM	32	1	0	0	0	1	1	0	0	0
TM	32	1	0	0	1	0	0	0	0	0
TM	32	1	0	0	1	0	0	0	0	0
TM	33	1	0	0	0	1	1	0	0	0
TM	33	1	0	0	0	1	1	0	0	0
TM	33	1	0	0	0	1	1	0	0	0
TM	33	1	0	0	0	1	1	0	0	0
TM	33	1	0	0	1	0	0	0	0	0
TM	34	0	0	0	0	0	0	0	0	0
TM	34	0	0	0	0	0	0	0	0	0
TM	34	0	0	0	0	0	0	0	0	0
TM	34	1	1	0	0	0	0	1	0	0
TM	34	1	0	0	0	1	1	0	0	0
TM	34	1	0	0	0	1	1	0	0	0
TM	34	1	0	0	1	0	0	0	0	0
TM	35	1	1	0	0	0	0	1	0	0
TM	35	1	0	0	0	1	1	0	0	0
TM	35	1	0	0	1	0	0	0	0	0
TM	35	1	0	0	0	0	0	0	1	0
TM	35	1	0	0	0	0	0	0	1	0
TM	35	1	0	0	0	0	0	0	1	0
TM	36	1	1	0	0	0	0	1	0	0
TM	36	1	1	0	0	0	0	1	0	0
TM	36	1	0	0	0	1	1	0	0	0
TM	36	1	0	0	0	1	1	0	0	0
TM	36	1	0	0	0	1	1	0	0	0
TM	36	1	0	0	0	1	1	0	0	0
TM	36	1	0	0	0	1	1	0	0	0
TM	37	1	1	0	0	0	0	1	0	0
TM	37	1	0	0	0	1	1	0	0	0
TM	37	1	0	0	0	1	1	0	0	0
TM	37	1	0	0	1	0	0	0	0	0
TM	37	1	0	0	1	0	0	0	0	0
TM	37	1	0	0	0	0	0	0	1	0
TM	38	0	0	0	0	0	0	0	0	0
TM	38	1	1	0	0	0	0	1	0	0
TM	38	1	0	0	0	1	1	0	0	0
TM	38	1	0	0	0	1	1	0	0	0
TM	38	1	0	0	0	1	1	0	0	0
TM	38	1	0	0	0	0	0	0	1	0
TM	39	1	0	0	0	1	1	0	0	0
TM	39	1	0	0	0	1	1	0	0	0
TM	39	1	0	0	0	1	1	0	0	0
TM	39	1	0	0	0	1	1	0	0	0
TM	39	1	0	0	0	1	1	0	0	0
TM	39	1	0	0	0	1	1	0	0	0
TM	40	1	1	0	0	0	0	1	0	0
TM	40	1	1	0	0	0	0	1	0	0
TM	40	1	0	0	0	0	0	0	1	0
TM	41	0	0	0	0	0	0	0	0	0
TM	41	0	0	0	0	0	0	0	0	0
TM	41	1	1	0	0	0	0	1	0	0
TM	41	1	1	0	0	0	0	1	0	0
TM	41	1	0	0	0	0	0	0	1	0
TM	42	1	0	0	0	1	1	0	0	0
TM	42	1	0	0	0	1	1	0	0	0
TM	42	1	0	0	0	1	1	0	0	0
TM	42	1	0	0	0	0	0	0	1	0
TM	42	1	0	0	0	0	0	0	1	0
TM	43	0	0	0	0	0	0	0	0	0
TM	43	0	0	0	0	0	0	0	0	0
TM	43	0	0	0	0	0	0	0	0	0
TM	43	1	1	0	0	0	0	1	0	0
TM	44	0	0	0	0	0	0	0	0	0
TM	44	0	0	0	0	0	0	0	0	0
TM	44	1	0	0	0	1	1	0	0	0
TM	44	1	1	0	0	0	0	1	0	0
TM	44	1	0	0	0	1	1	0	0	0
TM	44	1	0	0	0	1	1	0	0	0
TM	45	1	0	0	0	1	1	0	0	0
TM	45	1	0	0	0	1	1	0	0	0
TM	45	1	1	0	0	0	0	1	0	0
TM	45	1	0	0	0	1	1	0	0	0
TM	45	1	0	0	0	1	1	0	0	0
TM	46	1	1	0	0	0	0	1	0	0
TM	46	1	0	0	0	1	1	0	0	0
TM	46	1	0	0	0	0	0	0	1	0
TM	47	0	0	0	0	0	0	0	0	0
TM	47	1	0	0	0	1	1	0	0	0
TM	47	1	0	0	0	1	1	0	0	0
TM	47	1	0	0	1	0	0	0	0	0
TM	47	1	0	0	1	0	0	0	0	0
TM	48	0	0	0	0	0	0	0	0	0
TM	48	1	1	0	0	0	0	1	0	0
TM	48	1	0	0	0	1	1	0	0	0
TM	48	1	0	0	0	1	1	0	0	0
TM	48	1	0	0	0	1	1	0	0	0
TM	48	1	0	0	1	0	0	0	0	0
TM	49	1	0	0	0	1	1	0	0	0
TM	49	1	0	0	0	1	1	0	0	0
TM	49	1	0	0	1	0	0	0	0	0
TM	49	1	0	0	1	0	0	0	0	0
TM	49	1	0	0	0	0	0	0	1	0
TM	50	1	0	0	0	1	1	0	0	0
TM	50	1	0	0	0	1	1	0	0	0
TM	50	1	0	0	0	1	1	0	0	0
TM	50	1	0	0	0	1	1	0	0	0
TM	50	1	0	0	0	1	1	0	0	0
TM	50	1	0	0	0	1	1	0	0	0
TM	51	1	0	0	0	1	1	0	0	0
TM	51	1	0	0	0	1	1	0	0	0
TM	51	1	0	0	0	1	1	0	0	0
TM	51	1	0	0	0	1	1	0	0	0
TM	51	1	0	0	0	1	1	0	0	0
TM	52	0	0	0	0	0	0	0	0	0
TM	52	1	1	0	0	0	0	1	0	0
TM	52	1	0	0	0	1	1	0	0	0
TM	52	1	0	0	0	1	1	0	0	0
TM	52	1	0	0	0	1	1	0	0	0
TM	52	1	0	0	0	1	1	0	0	0
TM	53	1	0	0	0	1	1	0	0	0
TM	53	1	0	0	0	1	1	0	0	0
TM	53	1	0	0	0	1	1	0	0	0
TM	53	1	0	0	0	1	1	0	0	0
TM	53	1	0	0	0	1	1	0	0	0
TM	53	1	0	0	0	1	1	0	0	0
TM	54	1	0	0	0	1	1	0	0	0
TM	54	1	0	0	0	1	1	0	0	0
TM	54	1	0	0	0	1	1	0	0	0
TM	54	1	0	0	0	1	1	0	0	0
TM	54	1	0	0	0	1	1	0	0	0
TM	54	1	0	0	0	0	0	0	1	0
TM	56	0	0	0	0	0	0	0	0	0
TM	56	1	1	0	0	0	0	1	0	0
TM	56	1	0	0	0	1	1	0	0	0
TM	56	1	0	0	1	0	0	0	0	0
TM	56	1	0	0	0	1	1	0	0	0
TM	56	1	0	0	0	1	1	0	0	0
TM	57	0	0	0	0	0	0	0	0	0
TM	57	1	0	0	0	1	1	0	0	0
TM	57	1	0	0	0	1	1	0	0	0
TM	57	1	0	0	0	1	1	0	0	0
TM	57	1	0	0	0	1	1	0	0	0
TM	57	1	0	0	0	1	1	0	0	0
TM	58	1	1	0	0	0	0	1	0	0
TM	58	1	0	1	0	0	0	1	0	0
TM	58	1	0	0	1	0	0	0	0	0
TM	58	1	0	0	0	1	1	0	0	0
TM	58	1	0	0	0	1	1	0	0	0
TM	59	1	0	0	0	1	1	0	0	0
TM	59	1	0	0	0	1	1	0	0	0
TM	59	1	0	0	0	1	1	0	0	0
TM	59	1	0	0	0	1	1	0	0	0
TM	59	1	0	0	0	0	0	0	1	0
TM	60	1	0	0	0	1	1	0	0	0
TM	60	1	0	0	0	1	1	0	0	0
TM	60	1	0	0	0	1	1	0	0	0
TM	60	1	0	0	0	1	1	0	0	0
TM	60	1	0	0	0	1	1	0	0	0
TM	61	1	0	0	0	1	1	0	0	0
TM	61	1	0	0	0	1	1	0	0	0
TM	61	1	0	0	0	1	1	0	0	0
TM	61	1	0	0	0	1	1	0	0	0
TM	61	1	0	0	0	0	0	0	1	0
TM	62	0	0	0	0	0	0	0	0	0
TM	62	1	0	0	0	1	1	0	0	0
TM	62	1	0	0	0	1	1	0	0	0
TM	62	1	0	0	0	1	1	0	0	0
TM	62	1	0	0	1	0	0	0	0	0
TM	63	1	0	0	0	1	1	0	0	0
TM	63	1	0	0	0	1	1	0	0	0
TM	63	1	0	0	0	1	1	0	0	0
TM	63	1	0	0	0	1	1	0	0	0
TM	63	1	0	0	0	1	1	0	0	0
TM	63	1	0	0	0	1	1	0	0	0
TM	64	1	0	0	0	1	1	0	0	0
TM	64	1	0	0	0	1	1	0	0	0
TM	64	1	0	0	0	1	1	0	0	0
TM	64	1	0	0	0	1	1	0	0	0
TM	64	1	0	0	0	1	1	0	0	0
TM	65	1	0	0	0	1	1	0	0	0
TM	65	1	0	0	0	1	1	0	0	0
TM	65	1	0	0	0	0	0	0	1	0
TM	66	0	0	0	0	0	0	0	0	0
TM	66	0	0	0	0	0	0	0	0	0
TM	66	0	0	0	0	0	0	0	0	0
TM	66	0	0	0	0	0	0	0	0	0
TM	66	1	0	0	0	0	0	0	1	0
TM	67	1	0	0	0	1	1	0	0	0
TM	67	1	0	0	0	1	1	0	0	0
TM	67	1	0	0	0	1	1	0	0	0
TM	67	1	0	0	0	1	1	0	0	0
TM	67	1	0	0	0	1	1	0	0	0
TM	68	0	0	0	0	0	0	0	0	0
TM	68	0	0	0	0	0	0	0	0	0
TM	68	1	0	0	0	1	1	0	0	0
TM	68	1	0	0	0	1	1	0	0	0
TM	68	1	0	0	1	0	0	0	0	0
TM	69	0	0	0	0	0	0	0	0	0
TM	69	1	0	0	0	1	1	0	0	0
TM	69	1	0	0	0	1	1	0	0	0
TM	69	1	0	0	0	1	1	0	0	0
TM	69	1	0	0	0	1	1	0	0	0
TM	69	1	0	0	0	0	0	0	1	0
TM	70	1	0	0	0	1	1	0	0	0
TM	70	1	0	0	0	1	1	0	0	0
TM	70	1	0	0	0	1	1	0	0	0
TM	70	1	0	0	0	1	1	0	0	0
TM	70	1	0	0	1	0	0	0	0	0
TM	70	1	0	0	0	0	0	0	1	0
TM	71	1	1	0	0	0	0	1	0	0
TM	71	1	0	0	0	1	1	0	0	0
TM	71	1	0	0	0	1	1	0	0	0
TM	71	1	0	0	0	1	1	0	0	0
TM	71	1	0	0	0	1	1	0	0	0
TM	71	1	0	0	1	0	0	0	0	0
TM	72	1	0	0	0	1	1	0	0	0
TM	72	1	0	0	0	1	1	0	0	0
TM	72	1	0	0	0	1	1	0	0	0
TM	72	1	0	0	0	1	1	0	0	0
TM	72	1	0	0	0	0	0	0	1	0
TM	72	1	0	1	0	0	0	1	0	0
TM	73	1	0	0	0	1	1	0	0	0
TM	73	1	0	0	0	1	1	0	0	0
TM	73	1	0	0	0	1	1	0	0	0
TM	73	1	0	0	0	0	0	0	1	0
TM	73	1	0	0	0	0	0	0	1	0
TM	73	1	0	0	1	0	0	0	0	0
TM	74	0	0	0	0	0	0	0	0	0
TM	74	0	0	0	0	0	0	0	0	0
TM	74	0	0	0	0	0	0	0	0	0
TM	74	1	0	1	0	0	0	1	0	0
TM	74	1	0	0	0	1	1	0	0	0
TM	75	1	0	0	0	1	1	0	0	0
TM	75	1	0	0	0	1	1	0	0	0
TM	75	1	0	0	0	1	1	0	0	0
TM	75	1	0	0	0	1	1	0	0	0
TM	75	1	0	0	0	1	1	0	0	0
TM	75	1	0	0	0	0	0	0	1	0
TM	76	0	0	0	0	0	0	0	0	0
TM	76	0	0	0	0	0	0	0	0	0
TM	76	1	0	0	0	1	1	0	0	0
TM	76	1	0	0	0	1	1	0	0	0
TM	76	1	0	0	0	1	0	0	0	1
TM	77	1	0	0	0	1	1	0	0	0
TM	77	1	0	0	0	1	1	0	0	0
TM	77	1	0	0	0	1	1	0	0	0
TM	77	1	0	0	0	1	1	0	0	0
TM	77	1	0	0	1	0	0	0	0	0
TM	78	0	0	0	0	0	0	0	0	0
TM	78	0	0	0	0	0	0	0	0	0
TM	78	0	0	0	0	0	0	0	0	0
TM	78	0	0	0	0	0	0	0	0	0
TM	78	1	0	0	0	1	1	0	0	0
TM	79	0	0	0	0	0	0	0	0	0
TM	79	1	0	0	0	1	1	0	0	0
TM	79	1	0	0	0	1	1	0	0	0
TM	79	1	0	0	0	0	0	0	1	0
TM	80	0	0	0	0	0	0	0	0	0
TM	80	0	0	0	0	0	0	0	0	0
TM	80	0	0	0	0	0	0	0	0	0
TM	80	1	0	0	0	1	0	0	0	1
TM	80	1	0	0	0	0	0	0	1	0
