# Supplementary material for: Embryonic thermal manipulation has short and long-term effects on the development and the physiology of the Japanese quail
Source: PLoS One. 2020 Jan 23;15(1):e0227700. doi: 10.1371/journal.pone.0227700 (PMC6977749; doi:10.1371/journal.pone.0227700)
Supplement: S2 Table — Treat_emb: incubation treatment applied to the egg. C: control. TM: thermal manipulation during embryonic incubation. Parents: identification number of the quail couple associated with the considered egg. 0: alive; 1: dead at D28. (XLSX) [file pone.0227700.s003.xlsx]

## Sheet: S2 table
parents	treat_emb	ring	dead at D28
23	TM	1068	0
7	TM	1017	0
73	TM	1213	0
13	TM	1037	0
24	TM	1074	0
32	TM	1092	0
38	TM	1111	0
16	TM	1047	0
61	TM	1175	0
54	TM	1156	0
70	TM	1202	0
18	TM	1057	0
10	TM	1028	0
11	TM	1034	0
44	TM	1121	0
53	TM	1151	0
67	TM	1192	0
51	TM	1141	0
64	TM	1188	0
32	TM	1094	0
54	TM	1157	0
11	TM	1036	0
73	TM	1214	0
61	TM	1177	0
67	TM	1193	0
13	TM	1038	0
44	TM	1123	0
16	TM	1049	0
23	TM	1069	0
51	TM	1143	0
53	TM	1152	0
10	TM	1029	0
70	TM	1203	0
75	C	843	0
54	C	772	0
69	C	819	0
64	C	807	0
61	C	794	0
73	C	836	0
24	C	672	0
23	C	666	0
20	C	660	0
7	C	615	0
18	C	653	0
10	C	631	0
51	C	761	0
16	C	647	0
32	C	693	0
58	C	783	0
33	C	699	0
38	C	720	0
50	C	757	0
70	C	823	0
13	C	638	0
44	C	736	0
38	C	721	0
58	C	784	0
24	C	673	0
20	C	661	0
10	C	633	0
44	C	739	0
51	C	762	0
70	C	824	0
73	C	840	0
64	C	808	0
7	C	616	0
33	C	700	0
50	C	758	0
54	C	775	0
32	C	694	0
23	C	667	0
69	C	820	0
16	C	649	0
18	C	654	0
75	C	844	0
33	C	701	0
77	C	852	0
14	C	639	0
36	C	713	0
1	C	604	0
70	C	822	0
8	C	618	0
11	C	635	0
19	C	658	0
6	C	612	0
54	C	773	0
38	C	719	0
57	C	780	0
9	C	627	0
67	C	812	0
29	C	687	0
62	C	796	0
71	C	828	0
51	C	759	0
63	C	799	0
19	C	659	0
71	C	829	0
37	C	716	0
70	C	825	0
38	C	722	0
51	C	760	0
54	C	774	0
8	C	619	0
29	C	688	0
62	C	797	0
77	C	853	0
14	C	641	0
6	C	613	0
9	C	628	0
63	C	800	0
26	TM	1077	0
11	TM	1033	0
52	TM	1146	0
19	TM	1062	0
29	TM	1085	0
45	TM	1126	0
76	TM	1222	0
39	TM	1116	0
18	TM	1058	0
6	TM	1010	0
38	TM	1109	0
23	TM	1072	0
63	TM	1178	0
67	TM	1190	0
1	TM	1002	0
33	TM	1095	0
8	TM	1018	0
71	TM	1205	0
68	TM	1195	0
51	TM	1142	0
50	TM	1136	0
57	TM	1163	0
1	TM	1003	0
68	TM	1196	0
50	TM	1137	0
19	TM	1063	0
45	TM	1127	0
8	TM	1019	0
51	TM	1145	0
18	TM	1059	0
71	TM	1206	0
67	TM	1191	0
6	TM	1011	0
26	TM	1078	0
33	TM	1096	0
11	TM	1035	0
38	TM	1110	0
52	TM	1147	0
63	TM	1179	0
53	TM	1153	0
64	TM	1184	0
30	TM	1087	0
69	TM	1198	0
10	TM	1032	0
17	TM	1055	0
65	TM	1189	0
70	TM	1204	0
10	TM	1030	0
1	TM	1004	0
23	TM	1070	0
9	TM	1024	0
56	TM	1161	0
37	TM	1108	0
39	TM	1114	0
8	TM	1020	0
15	TM	1046	0
59	TM	1169	0
57	TM	1162	0
50	TM	1138	0
19	TM	1060	0
59	TM	1170	0
39	TM	1117	0
23	TM	1073	0
10	TM	1031	0
9	TM	1025	0
8	TM	1022	0
30	TM	1088	0
50	TM	1140	0
69	TM	1200	0
19	TM	1064	0
53	TM	1154	0
60	TM	1172	0
64	TM	1187	0
1	TM	1005	0
77	C	854	0
37	C	715	0
50	C	755	0
75	C	845	0
64	C	804	0
39	C	724	0
23	C	669	0
17	C	650	0
60	C	789	0
70	C	826	0
69	C	816	0
53	C	767	0
33	C	697	0
8	C	621	0
11	C	634	0
19	C	656	0
15	C	644	0
57	C	781	0
56	C	778	0
25	C	676	0
71	C	831	0
17	C	652	0
39	C	725	0
69	C	817	0
50	C	756	0
56	C	779	0
60	C	790	0
66	C	811	0
77	C	856	0
15	C	645	0
33	C	698	0
8	C	623	0
71	C	832	0
37	C	718	0
19	C	657	0
57	C	782	0
63	C	801	0
26	C	679	0
53	C	768	0
75	C	846	0
64	C	806	0
54	C	770	0
38	C	723	0
48	C	752	0
73	C	837	0
32	C	696	0
36	C	709	0
30	C	689	0
3	C	605	0
6	C	614	0
51	C	763	0
61	C	793	0
69	C	818	0
32	C	692	0
13	C	636	0
8	C	620	0
9	C	624	0
25	C	675	0
44	C	737	0
47	C	746	0
63	C	802	0
16	C	648	0
77	C	855	0
8	C	622	0
44	C	738	0
4	C	610	0
36	C	710	0
69	C	821	0
25	C	677	0
61	C	795	0
48	C	753	0
30	C	690	0
51	C	764	0
13	C	637	0
54	C	771	0
9	C	626	0
32	C	695	0
27	C	682	0
73	C	839	0
47	C	747	0
13	TM	1040	0
64	TM	1185	0
17	TM	1053	0
69	TM	1197	0
52	TM	1148	0
25	TM	1075	0
54	TM	1158	0
72	TM	1209	0
58	TM	1166	0
75	TM	1217	0
60	TM	1173	0
30	TM	1089	0
61	TM	1176	0
63	TM	1180	0
36	TM	1103	0
3	TM	1008	0
50	TM	1139	0
48	TM	1131	0
6	TM	1012	0
39	TM	1115	0
36	TM	1105	0
30	TM	1090	0
17	TM	1054	0
69	TM	1199	0
52	TM	1149	0
72	TM	1211	0
54	TM	1160	0
63	TM	1181	0
75	TM	1218	0
3	TM	1009	0
60	TM	1174	0
63	TM	1183	0
8	TM	1023	0
9	TM	1027	0
33	TM	1098	0
54	TM	1159	0
67	TM	1194	0
9	TM	1026	0
53	TM	1155	0
13	TM	1039	0
14	TM	1041	0
17	TM	1056	0
21	TM	1065	0
27	TM	1081	0
28	TM	1083	0
29	TM	1084	0
35	TM	1101	0
36	TM	1106	0
42	TM	1120	0
45	TM	1124	0
46	TM	1128	0
47	TM	1129	0
48	TM	1133	0
49	TM	1134	0
71	TM	1207	0
72	TM	1210	0
77	TM	1226	0
79	TM	1229	0
28	TM	1082	0
42	TM	1118	0
15	TM	1044	0
8	TM	1021	0
49	TM	1135	0
32	TM	1091	0
47	TM	1130	0
16	TM	1050	0
26	TM	1079	0
34	TM	1099	0
21	TM	1066	0
27	TM	1080	0
29	TM	1086	0
39	TM	1112	0
53	TM	1150	0
72	TM	1212	0
78	TM	1227	0
1	TM	1001	1
3	TM	1006	1
3	TM	1007	1
7	TM	1013	1
7	TM	1014	1
7	TM	1015	1
7	TM	1016	1
14	TM	1042	1
14	TM	1043	1
15	TM	1045	1
16	TM	1048	1
17	TM	1051	1
21	TM	1067	1
25	TM	1076	1
32	TM	1093	1
33	TM	1097	1
34	TM	1100	1
36	TM	1102	1
36	TM	1104	1
37	TM	1107	1
39	TM	1113	1
42	TM	1119	1
44	TM	1122	1
45	TM	1125	1
48	TM	1132	1
51	TM	1144	1
57	TM	1164	0
58	TM	1165	1
59	TM	1167	1
59	TM	1168	1
64	TM	1186	1
70	TM	1201	1
71	TM	1208	1
74	TM	1216	1
75	TM	1219	1
75	TM	1220	1
75	TM	1221	1
77	TM	1223	1
77	TM	1224	1
77	TM	1225	1
79	TM	1228	1
18	C	655	0
44	C	740	0
7	C	617	0
59	C	787	0
73	C	841	0
9	C	625	0
53	C	769	0
64	C	809	0
30	C	691	0
26	C	680	0
78	C	858	0
58	C	785	0
3	C	606	0
3	C	607	0
3	C	608	0
21	C	663	0
23	C	670	0
6	C	674	0
29	C	686	0
34	C	703	0
35	C	704	0
35	C	706	0
35	C	708	0
36	C	711	0
36	C	712	0
36	C	714	0
40	C	727	0
41	C	729	1
41	C	731	0
41	C	732	0
41	C	733	0
42	C	735	0
45	C	742	0
45	C	743	0
47	C	745	0
47	C	749	0
52	C	765	0
67	C	813	0
68	C	814	0
68	C	815	0
70	C	827	0
72	C	833	0
72	C	835	0
76	C	848	0
76	C	850	0
80	C	861	0
21	C	665	0
44	C	741	0
10	C	630	0
47	C	748	0
23	C	668	0
4	C	611	0
49	C	754	0
26	C	681	0
47	C	750	0
14	C	642	0
10	C	632	0
15	C	643	0
17	C	651	0
20	C	662	0
21	C	664	0
24	C	671	0
27	C	683	0
28	C	685	0
34	C	702	0
35	C	705	0
35	C	707	0
37	C	717	0
40	C	728	0
41	C	730	0
46	C	744	0
53	C	766	0
56	C	776	0
56	C	777	0
59	C	788	0
60	C	791	0
60	C	792	0
72	C	834	0
74	C	842	0
78	C	859	0
80	C	862	0
10	C	629	0
1	C	601	1
1	C	602	1
14	C	640	1
16	C	646	1
25	C	678	1
27	C	684	1
42	C	734	1
48	C	751	1
58	C	786	1
62	C	798	1
63	C	803	1
64	C	805	1
73	C	838	1
76	C	847	1
76	C	849	1
77	C	857	1
78	C	860	1
