# Supplementary material for: Embryonic thermal manipulation has short and long-term effects on the development and the physiology of the Japanese quail
Source: PLoS One. 2020 Jan 23;15(1):e0227700. doi: 10.1371/journal.pone.0227700 (PMC6977749; doi:10.1371/journal.pone.0227700)
Supplement: S3 Table — Parents: identification number of the quail couple associated with the considered individual. Treat_emb: incubation treatment applied to the egg. C: control. TM: thermal manipulation during embryonic incubation. Treat_D35: heat challenge treatment applied to the individual at D35. RT: room temperature. HC: heat challenge. Sex: sex of the animal (1: male, 2: female). (XLSX) [file pone.0227700.s004.xlsx]

## Sheet: Table S3
parents	treat_emb	treat_D35	animal	sex	weight_D0	weight_D25	weight_D35	temp_int_D35	temp_IR_ear_D35	temp_IR_eye_D35	temp_IR_shank_D35	temp_IR_beak_D35	GSSG	GSH_GSSG	corticosterone	T3	T4	pH	pCO2	pO2	Hct	Na+	K+	iCa	HCO3-	TCO2	BEb	Beecf	O2sat	tHb	uric_acid	glucose	triglyceride	total_antioxidant_status	glutathione_peroxidase	TBA
53	TM	RT	1153	2	7.6	118	162	41.3	41.2	35.1	35.3	35.3	NA	NA	NA	NA	NA	NA	NA	NA	NA	NA	NA	NA	NA	NA	NA	NA	NA	NA	NA	NA	NA	NA	NA	NA
64	TM	RT	1184	2	7.6	113	154	40.8	40.9	35.2	34.3	36.6	806.958	2.26539	NA	NA	NA	NA	NA	NA	NA	NA	NA	NA	NA	NA	NA	NA	NA	NA	112.508	3583.22	1806.26	1.684	7761.52	1.23182
30	TM	RT	1087	2	7.6	99	145	41.3	41	35.4	37.3	35.5	NA	NA	NA	NA	NA	NA	NA	NA	NA	NA	NA	NA	NA	NA	NA	NA	NA	NA	NA	NA	NA	NA	NA	NA
69	TM	RT	1198	2	6.7	108	144	41.3	41.2	34.6	35.7	31.8	NA	NA	7.69677	1.751	5.799	7.45	47.7	49	35.9	134.9	5.72	1.3	32.8	34.2	8.1	8.6	86.4	12.2	NA	NA	NA	NA	NA	NA
59	TM	HC	1170	2	6.8	99	142	41.8	41.1	34.7	37.2	37	NA	NA	17.5944	1.101	4.642	7.443	46.1	42	38.8	131.3	7.09	1.19	31.2	32.6	6.7	6.9	79.2	13.2	NA	NA	NA	NA	NA	NA
17	C	HC	652	2	8	109	153	42.3	41.3	34.3	38.9	37.3	NA	NA	NA	NA	NA	NA	NA	NA	NA	NA	NA	NA	NA	NA	NA	NA	NA	NA	NA	NA	NA	NA	NA	NA
39	C	HC	725	2	6.8	117	156	42.2	40.1	34.1	38.3	37.3	780.928	3.88055	NA	NA	NA	NA	NA	NA	NA	NA	NA	NA	NA	NA	NA	NA	NA	NA	74.23	3425.01	2537.82	1.118	8514.34	1.61613
69	C	HC	817	2	6.7	116	149	42.3	42	35.2	38.6	37.2	NA	NA	NA	NA	NA	NA	NA	NA	NA	NA	NA	NA	NA	NA	NA	NA	NA	NA	NA	NA	NA	NA	NA	NA
50	C	HC	756	2	7.2	111	147	42.3	42.8	35.4	38.3	36.9	NA	NA	6.697	1.883	5.177	7.431	48.5	42.7	34	137.3	7.35	1.01	31.9	33.4	7	7.4	79.4	11.5	NA	NA	NA	NA	NA	NA
32	TM	HC	1094	2	7.6	125	164	41.4	40.8	34.9	36.8	35.3	NA	NA	NA	NA	NA	NA	NA	NA	NA	NA	NA	NA	NA	NA	NA	NA	NA	NA	NA	NA	NA	NA	NA	NA
54	TM	HC	1157	2	7.8	97	143	42	41.1	NA	37.4	34.9	820.591	4.0185	NA	NA	NA	NA	NA	NA	NA	NA	NA	NA	NA	NA	NA	NA	NA	NA	77.279	3331.09	2870.62	1.424	6555.83	1.83631
11	TM	HC	1036	2	7.1	101	147	41.9	42.1	34.2	36.8	29.8	NA	NA	NA	NA	NA	NA	NA	NA	NA	NA	NA	NA	NA	NA	NA	NA	NA	NA	NA	NA	NA	NA	NA	NA
23	TM	RT	1068	2	8.1	108	150	42	40.4	34.2	32	35.4	786.302	3.53377	NA	NA	NA	NA	NA	NA	NA	NA	NA	NA	NA	NA	NA	NA	NA	NA	51.211	3448.64	2208.93	1.316	8777.98	0.981265
7	TM	RT	1017	2	8.3	109	144	41.5	40.8	34.9	31.5	37.1	NA	NA	NA	NA	NA	NA	NA	NA	NA	NA	NA	NA	NA	NA	NA	NA	NA	NA	NA	NA	NA	NA	NA	NA
73	TM	RT	1213	2	7.3	107	151	41	40	34	29.3	31.7	NA	NA	NA	NA	NA	NA	NA	NA	NA	NA	NA	NA	NA	NA	NA	NA	NA	NA	NA	NA	NA	NA	NA	NA
75	C	RT	843	2	7.1	118	161	41.6	41	34.3	36.6	31.5	NA	NA	7.91875	0.806	5.7835	7.405	45	51.9	35.7	143.8	5.14	1.36	27.9	29.3	3.2	2.9	86.6	12.1	NA	NA	NA	NA	NA	NA
54	C	RT	772	2	7.7	120	158	42.1	40.3	34.3	31.7	32.4	NA	NA	NA	NA	NA	NA	NA	NA	NA	NA	NA	NA	NA	NA	NA	NA	NA	NA	NA	NA	NA	NA	NA	NA
69	C	RT	819	2	6.9	110	141	41.2	40.7	36.3	34.1	36.3	856.503	3.40109	NA	NA	NA	NA	NA	NA	NA	NA	NA	NA	NA	NA	NA	NA	NA	NA	93.695	3399.04	1911.48	1.476	10243.1	1.32592
64	C	RT	807	2	7.6	113	161	41.1	40.8	34.9	36.2	35	NA	NA	NA	NA	NA	NA	NA	NA	NA	NA	NA	NA	NA	NA	NA	NA	NA	NA	NA	NA	NA	NA	NA	NA
38	C	HC	721	2	7.4	113	160	41.6	41.8	35.4	38.2	37.5	NA	NA	NA	NA	NA	7.333	55.4	35.7	35.1	128.8	11.95	0.78	29	30.7	2.4	2.9	62.7	11.9	NA	NA	NA	NA	NA	NA
58	C	HC	784	2	7	104	144	42	41.3	35.4	37.6	34.6	NA	NA	NA	NA	NA	NA	NA	NA	NA	NA	NA	NA	NA	NA	NA	NA	NA	NA	NA	NA	NA	NA	NA	NA
24	C	HC	673	2	7	116	151	41.7	40.8	34.4	38.3	36.7	942.562	3.41708	NA	NA	NA	NA	NA	NA	NA	NA	NA	NA	NA	NA	NA	NA	NA	NA	39.995	3333.93	1354.99	1.253	8700.15	1.50249
20	C	HC	661	2	7.8	115	162	41.9	40.7	34.9	36.9	37.4	NA	NA	NA	NA	NA	NA	NA	NA	NA	NA	NA	NA	NA	NA	NA	NA	NA	NA	NA	NA	NA	NA	NA	NA
13	TM	RT	1037	2	7.6	110	154	41.6	40.9	33.7	31.3	34.6	NA	NA	7.61128	1.142	6.675	7.353	44.1	51.4	35.4	140	5.53	1.34	24.2	25.6	-0.9	-1.6	84	12	NA	NA	NA	NA	NA	NA
24	TM	RT	1074	2	8.2	107	145	41.3	40.9	34.8	34.3	36.4	NA	NA	NA	NA	NA	NA	NA	NA	NA	NA	NA	NA	NA	NA	NA	NA	NA	NA	NA	NA	NA	NA	NA	NA
32	TM	RT	1092	2	7.7	107	142	42.1	40.7	35.5	33.8	36.8	NA	NA	NA	NA	NA	NA	NA	NA	NA	NA	NA	NA	NA	NA	NA	NA	NA	NA	NA	NA	NA	NA	NA	NA
73	TM	HC	1214	2	6.4	109	146	42.4	41.5	35.7	37.9	37.4	NA	NA	NA	NA	NA	NA	NA	NA	NA	NA	NA	NA	NA	NA	NA	NA	NA	NA	NA	NA	NA	NA	NA	NA
61	TM	HC	1177	2	7.6	105	152	42.3	41.6	35.4	38.1	33.4	772.513	3.62773	NA	NA	NA	NA	NA	NA	NA	NA	NA	NA	NA	NA	NA	NA	NA	NA	78.679	3581.83	2023.76	1.437	8457.89	2.17285
39	TM	HC	1117	2	6.8	99	140	42.2	42.5	35.6	37.5	37.4	NA	NA	NA	NA	NA	NA	NA	NA	NA	NA	NA	NA	NA	NA	NA	NA	NA	NA	NA	NA	NA	NA	NA	NA
23	TM	HC	1073	2	8.2	109	155	42.5	43.1	34.1	36.9	34.5	935.711	3.07504	NA	NA	NA	NA	NA	NA	NA	NA	NA	NA	NA	NA	NA	NA	NA	NA	50.837	3529.81	2141.54	1.223	8627.75	0.457168
10	TM	HC	1031	2	7.9	108	147	42.5	42	35.3	37.8	37.3	NA	NA	NA	NA	NA	NA	NA	NA	NA	NA	NA	NA	NA	NA	NA	NA	NA	NA	NA	NA	NA	NA	NA	NA
16	TM	RT	1047	2	6.3	102	141	41	41.4	35	33.7	35.7	NA	NA	NA	NA	NA	NA	NA	NA	NA	NA	NA	NA	NA	NA	NA	NA	NA	NA	NA	NA	NA	NA	NA	NA
61	TM	RT	1175	2	7.4	107	159	41.8	40.6	34.8	35.4	32.4	772.778	3.88716	NA	NA	NA	NA	NA	NA	NA	NA	NA	NA	NA	NA	NA	NA	NA	NA	63.035	3573.16	1650.69	1.302	10491.3	1.90041
54	TM	RT	1156	2	7.7	83	130	42.2	41.5	36	36.3	35.5	NA	NA	17.0435	1.802	10.0445	7.489	42.4	45.6	28.4	134.9	5.27	1.29	31.9	33.2	8.3	8.4	85.3	9.6	NA	NA	NA	NA	NA	NA
10	C	HC	633	2	7.8	124	158	42.1	41	34.8	37.7	38.3	NA	NA	NA	NA	NA	NA	NA	NA	NA	NA	NA	NA	NA	NA	NA	NA	NA	NA	NA	NA	NA	NA	NA	NA
51	C	HC	762	2	6.5	116	158	42.1	41.3	34.8	38.1	37	NA	NA	NA	NA	NA	NA	NA	NA	NA	NA	NA	NA	NA	NA	NA	NA	NA	NA	NA	NA	NA	NA	NA	NA
70	C	HC	824	2	6.3	105	140	41.9	41.6	34.9	35.9	35.8	NA	NA	40.0721	0.623	5.961	7.405	47.2	39.4	41.9	136.2	7.09	1.05	29.2	30.7	4.2	4.3	73.5	14.2	NA	NA	NA	NA	NA	NA
61	C	RT	794	2	7.3	119	165	41.6	42.1	34.1	34.1	32.4	NA	NA	NA	NA	NA	NA	NA	NA	NA	NA	NA	NA	NA	NA	NA	NA	NA	NA	NA	NA	NA	NA	NA	NA
73	C	RT	836	2	6.6	101	147	41.2	41.7	34.4	34.5	32.6	734.323	4.40059	NA	NA	NA	NA	NA	NA	NA	NA	NA	NA	NA	NA	NA	NA	NA	NA	56.477	3509.84	1855.8	1.317	8880.14	1.21245
24	C	RT	672	2	8.2	114	153	40.8	42.3	34.7	35	35.2	NA	NA	NA	NA	NA	NA	NA	NA	NA	NA	NA	NA	NA	NA	NA	NA	NA	NA	NA	NA	NA	NA	NA	NA
23	C	RT	666	2	8.4	118	151	41.9	40.3	33	33.9	31.1	NA	NA	7.92413	0.781	6.07	7.432	46.7	45.9	40.1	144.7	5.49	1.41	30.8	32.2	6.1	6.3	82.9	13.6	NA	NA	NA	NA	NA	NA
10	TM	RT	1032	2	8	124	169	41.9	41.1	34.8	35.4	33.2	NA	NA	NA	NA	NA	NA	NA	NA	NA	NA	NA	NA	NA	NA	NA	NA	NA	NA	NA	NA	NA	NA	NA	NA
17	TM	RT	1055	2	8	100	143	42	41.1	34.3	33.8	35.4	857.67	3.40869	NA	NA	NA	NA	NA	NA	NA	NA	NA	NA	NA	NA	NA	NA	NA	NA	92.892	3849	3260.99	1.273	10049.9	1.1409
65	TM	RT	1189	2	7.8	111	159	41.2	39.6	34.1	32.3	32.7	NA	NA	NA	NA	NA	NA	NA	NA	NA	NA	NA	NA	NA	NA	NA	NA	NA	NA	NA	NA	NA	NA	NA	NA
70	TM	RT	1204	2	6.3	113	150	40.9	40	33.7	34	33.9	NA	NA	9.48098	1.753	5.708	7.38	49.4	52.2	38.6	134.1	6.94	1.28	28.9	30.4	3.4	3.6	85.9	13.1	NA	NA	NA	NA	NA	NA
77	C	RT	854	2	7.4	118	159	41.5	42.3	35.7	33.3	34.3	NA	NA	NA	NA	NA	NA	NA	NA	NA	NA	NA	NA	NA	NA	NA	NA	NA	NA	NA	NA	NA	NA	NA	NA
37	C	RT	715	2	8.3	114	156	40.8	40.6	34.7	36.7	34.1	893.891	3.76556	NA	NA	NA	NA	NA	NA	NA	NA	NA	NA	NA	NA	NA	NA	NA	NA	81.893	3453.62	2734.39	1.429	8566.79	1.20704
50	C	RT	755	2	7.1	106	144	41.9	41.3	34.4	35.4	32.6	NA	NA	NA	NA	NA	NA	NA	NA	NA	NA	NA	NA	NA	NA	NA	NA	NA	NA	NA	NA	NA	NA	NA	NA
56	C	HC	779	2	7.2	114	151	41.8	41.6	35.1	38.5	35.6	NA	NA	23.3481	1.279	3.9315	7.364	45.7	37.2	40.3	132.1	7.91	1.07	25.8	27.2	0.6	0.2	67.4	13.7	NA	NA	NA	NA	NA	NA
60	C	HC	790	2	6.8	104	146	41.8	41.5	34.8	38.3	35.1	NA	NA	NA	NA	NA	NA	NA	NA	NA	NA	NA	NA	NA	NA	NA	NA	NA	NA	NA	NA	NA	NA	NA	NA
66	C	HC	811	2	7.8	115	157	41.4	41.1	35.1	37.7	36.1	NA	NA	NA	NA	NA	NA	NA	NA	NA	NA	NA	NA	NA	NA	NA	NA	NA	NA	NA	NA	NA	NA	NA	NA
9	TM	HC	1025	2	7.4	115	151	41.7	41.5	34.3	36.3	33	NA	NA	16.0362	1.743	3.37	7.441	37.6	49.6	36.7	116.7	9.85	0.91	25.3	26.5	2	1	86.5	12.5	NA	NA	NA	NA	NA	NA
8	TM	HC	1022	2	6.7	109	147	42.4	41.7	34.8	36.5	37.1	NA	NA	NA	NA	NA	NA	NA	NA	NA	NA	NA	NA	NA	NA	NA	NA	NA	NA	NA	NA	NA	NA	NA	NA
30	TM	HC	1088	2	7.4	98	147	42	40.9	35	37.1	36.7	NA	NA	NA	NA	NA	NA	NA	NA	NA	NA	NA	NA	NA	NA	NA	NA	NA	NA	NA	NA	NA	NA	NA	NA
50	TM	HC	1140	2	7	120	150	41.9	42	35.2	36.1	34.2	721.922	4.02243	NA	NA	NA	NA	NA	NA	NA	NA	NA	NA	NA	NA	NA	NA	NA	NA	63.313	3315.1	1560.17	0.961	7199.83	0.349129
64	C	RT	804	2	7.5	104	151	42.2	40.8	34.9	36.4	34.7	NA	NA	7.85735	0.516	4.9635	7.41	45.9	40.9	38.2	134.3	8.28	1.12	28.8	30.2	4	3.9	75.9	13	NA	NA	NA	NA	NA	NA
39	C	RT	724	2	6.3	105	145	41.6	41.5	34.6	35.3	35.4	NA	NA	NA	NA	NA	NA	NA	NA	NA	NA	NA	NA	NA	NA	NA	NA	NA	NA	NA	NA	NA	NA	NA	NA
23	C	RT	669	2	8.1	110	145	42	40.2	34.5	37.8	31.8	927.788	3.2845	NA	NA	NA	NA	NA	NA	NA	NA	NA	NA	NA	NA	NA	NA	NA	NA	65.545	3528.83	2783.41	1.381	8559.73	1.42404
17	C	RT	650	2	7.6	113	153	40.8	41.1	35.1	36.2	33.9	NA	NA	NA	NA	NA	NA	NA	NA	NA	NA	NA	NA	NA	NA	NA	NA	NA	NA	NA	NA	NA	NA	NA	NA
10	TM	RT	1030	2	7.9	120	165	40.8	40.9	35.9	35.3	34.3	NA	NA	5.40585	1.884	5.945	7.469	42.8	46.2	38.5	139.5	5.48	1.42	30.7	32	6.8	6.8	84.9	13.1	NA	NA	NA	NA	NA	NA
1	TM	RT	1004	2	7.6	114	150	42.3	40.4	35.1	33.7	36	NA	NA	NA	NA	NA	NA	NA	NA	NA	NA	NA	NA	NA	NA	NA	NA	NA	NA	NA	NA	NA	NA	NA	NA
9	TM	RT	1024	2	7.2	115	154	42.3	42.5	35.3	34.5	33.5	NA	NA	NA	NA	NA	NA	NA	NA	NA	NA	NA	NA	NA	NA	NA	NA	NA	NA	NA	NA	NA	NA	NA	NA
20	C	RT	660	2	7.8	110	160	41.7	41.9	34.3	35.6	31.5	NA	NA	7.514	1.311	7.004	7.464	44.3	46.4	33.1	135.2	5.64	1.25	31.5	32.8	7.4	7.5	84.8	11.2	NA	NA	NA	NA	NA	NA
7	C	RT	615	2	7.8	114	151	41.5	40.9	35.2	37.3	36.2	NA	NA	NA	NA	NA	NA	NA	NA	NA	NA	NA	NA	NA	NA	NA	NA	NA	NA	NA	NA	NA	NA	NA	NA
18	C	RT	653	2	9.1	105	155	42.5	41.9	35.6	34.6	38	NA	NA	NA	NA	NA	NA	NA	NA	NA	NA	NA	NA	NA	NA	NA	NA	NA	NA	NA	NA	NA	NA	NA	NA
10	C	RT	631	2	7.2	115	NA	NA	NA	NA	NA	#N/A	NA	NA	NA	NA	NA	NA	NA	NA	NA	NA	NA	NA	NA	NA	NA	NA	NA	NA	NA	NA	NA	NA	NA	NA
60	C	RT	789	2	7.1	111	149	41.7	40.8	34.9	34.8	33.7	NA	NA	7.75692	2.846	2.9395	7.377	46.3	48.8	38.2	139.5	5.61	1.39	26.9	28.3	1.7	1.5	82.9	13	NA	NA	NA	NA	NA	NA
70	C	RT	826	2	5.9	104	144	41.1	41.2	35.1	38.5	34	859.609	3.33887	NA	NA	NA	NA	NA	NA	NA	NA	NA	NA	NA	NA	NA	NA	NA	NA	77.014	3788.38	2916.94	1.259	11227.2	1.50304
69	C	RT	816	2	6.8	114	141	40.4	40	34.2	33.7	32.9	NA	NA	NA	NA	NA	NA	NA	NA	NA	NA	NA	NA	NA	NA	NA	NA	NA	NA	NA	NA	NA	NA	NA	NA
77	C	HC	856	2	7.3	119	161	42.2	41.9	36	38.9	38.6	NA	NA	13.5946	1.71	5.116	7.424	46.8	41.8	39.7	139.8	5.55	1.36	30.4	31.8	5.6	5.7	77.9	13.5	NA	NA	NA	NA	NA	NA
15	C	HC	645	2	7.8	113	155	41.7	42.8	36.1	38.7	37.3	837.596	3.27541	NA	NA	NA	NA	NA	NA	NA	NA	NA	NA	NA	NA	NA	NA	NA	NA	82.064	3303.23	1470.86	1.103	11893.7	1.64693
33	C	HC	698	2	7.2	108	149	42.5	41.2	35.5	38.6	37.7	NA	NA	NA	NA	NA	NA	NA	NA	NA	NA	NA	NA	NA	NA	NA	NA	NA	NA	NA	NA	NA	NA	NA	NA
69	TM	HC	1200	2	6.8	110	137	42.6	42.6	34.2	38.5	36	NA	NA	NA	NA	NA	NA	NA	NA	NA	NA	NA	NA	NA	NA	NA	NA	NA	NA	NA	NA	NA	NA	NA	NA
19	TM	HC	1064	2	7.2	106	147	42.3	43	34.7	37.1	38.1	897.048	3.2635	NA	NA	NA	NA	NA	NA	NA	NA	NA	NA	NA	NA	NA	NA	NA	NA	62.084	3266.66	1625.29	1.142	9999.76	1.4903
67	TM	HC	1193	2	8.1	123	153	42.1	42.6	34.8	37.7	36.7	NA	NA	12.7392	1.215	5.401	7.495	45.5	45.5	37.5	140.2	6.21	1.21	34.7	36.1	10.6	11.2	85.5	12.8	NA	NA	NA	NA	NA	NA
13	TM	HC	1038	2	7.4	116	150	42.4	42.8	35.2	39.1	37.6	760.823	4.00489	NA	NA	NA	NA	NA	NA	NA	NA	NA	NA	NA	NA	NA	NA	NA	NA	36.675	3286.27	1137.5	0.803	9287.25	1.4903
70	TM	RT	1202	2	6.1	86	139	41.4	41.5	34.7	35.9	35.7	NA	NA	12.4115	1.804	4.3615	7.476	44.5	46.1	33.6	138.6	4.6	1.32	32.5	33.9	8.5	8.7	85.1	11.4	NA	NA	NA	NA	NA	NA
18	TM	RT	1057	2	7.8	111	156	42.1	41	34.5	34.2	35.1	NA	NA	NA	NA	NA	NA	NA	NA	NA	NA	NA	NA	NA	NA	NA	NA	NA	NA	NA	NA	NA	NA	NA	NA
10	TM	RT	1028	2	8	105	146	41.8	41.3	35.2	35.3	34.4	NA	NA	NA	NA	NA	NA	NA	NA	NA	NA	NA	NA	NA	NA	NA	NA	NA	NA	NA	NA	NA	NA	NA	NA
51	C	RT	761	2	6.7	117	154	42.1	41.6	34.9	32.3	35	NA	NA	NA	NA	NA	NA	NA	NA	NA	NA	NA	NA	NA	NA	NA	NA	NA	NA	NA	NA	NA	NA	NA	NA
16	C	RT	647	2	6.2	99	146	41.7	40.7	34.3	36.5	32.9	892.453	3.31703	NA	NA	NA	NA	NA	NA	NA	NA	NA	NA	NA	NA	NA	NA	NA	NA	60.576	3933.43	874.31	1.245	10769.6	3.47223
32	C	RT	693	2	7.7	125	163	42	41.8	34.5	35	34.5	NA	NA	NA	NA	NA	NA	NA	NA	NA	NA	NA	NA	NA	NA	NA	NA	NA	NA	NA	NA	NA	NA	NA	NA
58	C	RT	783	2	7.1	99	142	41.8	40.7	34.5	33.2	30.1	NA	NA	8.92367	0.857	4.7885	7.439	47.6	51.9	38.6	137.2	4.97	1.43	31.9	33.4	7.2	7.6	88	13.1	NA	NA	NA	NA	NA	NA
73	C	HC	840	2	6.5	108	134	42.1	41.8	35.4	39.7	37.5	NA	NA	NA	NA	NA	NA	NA	NA	NA	NA	NA	NA	NA	NA	NA	NA	NA	NA	NA	NA	NA	NA	NA	NA
64	C	HC	808	2	7.7	114	147	42.2	41.6	35.3	38.7	34.1	894.399	3.24088	NA	NA	NA	NA	NA	NA	NA	NA	NA	NA	NA	NA	NA	NA	NA	NA	75.265	3503.88	2116.78	1.584	9262.46	1.35636
7	C	HC	616	2	7.5	117	150	41.6	41.9	35.7	38.9	38	NA	NA	NA	NA	NA	NA	NA	NA	NA	NA	NA	NA	NA	NA	NA	NA	NA	NA	NA	NA	NA	NA	NA	NA
33	C	HC	700	2	7.1	110	141	42.1	42.2	36.2	38.9	38	NA	NA	18.1632	1.381	5.286	7.425	45	43.2	33.7	139.9	7.74	1.17	29.2	30.6	4.7	4.6	79.7	11.5	NA	NA	NA	NA	NA	NA
56	TM	RT	1161	2	7.3	90	139	41.7	40.5	35.5	32.6	34.9	NA	NA	NA	NA	NA	NA	NA	NA	NA	NA	NA	NA	NA	NA	NA	NA	NA	NA	NA	NA	NA	NA	NA	NA
37	TM	RT	1108	2	8.6	111	154	41.8	41.1	34.8	35.7	31.3	1032.87	3.13055	NA	NA	NA	NA	NA	NA	NA	NA	NA	NA	NA	NA	NA	NA	NA	NA	59.61	3374.85	2618.13	1.393	10436.4	1.16158
39	TM	RT	1114	2	7	109	149	40.9	41.8	35.5	35	31.9	NA	NA	NA	NA	NA	NA	NA	NA	NA	NA	NA	NA	NA	NA	NA	NA	NA	NA	NA	NA	NA	NA	NA	NA
8	TM	RT	1020	2	7.5	114	155	42.7	42.4	34.1	35.7	36.9	NA	NA	NA	1.565	4.359	7.38	45.2	47.8	37.4	139.8	5.69	1.35	26.5	27.8	1.5	1.1	82.1	12.7	NA	NA	NA	NA	NA	NA
53	C	RT	767	2	6.7	92	131	41.3	40.2	35.5	35.7	34.2	NA	NA	NA	NA	NA	NA	NA	NA	NA	NA	NA	NA	NA	NA	NA	NA	NA	NA	NA	NA	NA	NA	NA	NA
33	C	RT	697	2	7.3	104	148	41.8	41.1	34.8	36.6	33.2	963.651	3.28393	NA	NA	NA	NA	NA	NA	NA	NA	NA	NA	NA	NA	NA	NA	NA	NA	69.504	3430.55	2600.82	1.368	9230.21	0.363289
8	C	RT	621	2	6.9	108	151	41.5	40.9	34.1	35.8	31.5	NA	NA	NA	NA	NA	NA	NA	NA	NA	NA	NA	NA	NA	NA	NA	NA	NA	NA	NA	NA	NA	NA	NA	NA
11	C	RT	634	2	7.2	116	147	41.5	41.5	34.5	34.5	32.2	NA	NA	7.481	2.044	8.0385	7.434	43.5	46.3	36.3	138.3	5.75	1.32	28.9	30.2	4.6	4.4	83.4	12.4	NA	NA	NA	NA	NA	NA
8	C	HC	623	2	7	114	NA	NA	NA	NA	NA	#N/A	NA	NA	NA	NA	NA	NA	NA	NA	NA	NA	NA	NA	NA	NA	NA	NA	NA	NA	NA	NA	NA	NA	NA	NA
71	C	HC	832	2	7	112	145	42.3	42.5	35.7	38.8	35.7	822.8	4.06985	NA	NA	NA	NA	NA	NA	NA	NA	NA	NA	NA	NA	NA	NA	NA	NA	53.729	3448.51	2741.18	1.352	9428.06	1.12389
37	C	HC	718	2	8.5	119	167	42	42.1	34.2	38.9	38.5	NA	NA	NA	NA	NA	NA	NA	NA	NA	NA	NA	NA	NA	NA	NA	NA	NA	NA	NA	NA	NA	NA	NA	NA
19	C	HC	657	2	7.6	107	152	42.7	42.4	35.6	38.3	38.4	NA	NA	14.2254	1.721	4.3325	7.479	44.2	37.2	44.2	134.4	5.9	1.27	32.5	33.8	8.5	8.8	74.8	15	NA	NA	NA	NA	NA	NA
44	TM	HC	1123	2	6.9	119	157	41.7	42.1	34.9	38.6	36.8	NA	NA	9.30927	1.094	5.9255	7.422	51.4	49.5	37.5	134.7	6.23	1.16	33.1	34.7	7.7	8.4	85.6	12.8	NA	NA	NA	NA	NA	NA
16	TM	HC	1049	2	6.2	105	148	42.3	41	35.7	39.3	38.3	NA	NA	NA	NA	NA	NA	NA	NA	NA	NA	NA	NA	NA	NA	NA	NA	NA	NA	NA	NA	NA	NA	NA	NA
33	C	RT	699	2	7.4	113	155	41.5	41.3	34.7	34.3	34.2	NA	NA	8.54537	0.874	3.196	7.476	40.6	44.2	41.2	136.6	4.98	1.34	29.6	30.9	6.2	5.9	83.4	14	NA	NA	NA	NA	NA	NA
38	C	RT	720	2	8	123	160	41.9	41.6	35.1	34.1	36.1	NA	NA	NA	NA	NA	NA	NA	NA	NA	NA	NA	NA	NA	NA	NA	NA	NA	NA	NA	NA	NA	NA	NA	NA
50	C	RT	757	2	7.1	104	144	41.1	40.2	35.1	36.4	34.6	799.59	3.63801	NA	NA	NA	NA	NA	NA	NA	NA	NA	NA	NA	NA	NA	NA	NA	NA	69.599	3635.04	2674.62	1.352	8613.12	1.56387
70	C	RT	823	2	6.5	115	149	41.7	40.4	34.3	36.6	37.5	NA	NA	NA	NA	NA	NA	NA	NA	NA	NA	NA	NA	NA	NA	NA	NA	NA	NA	NA	NA	NA	NA	NA	NA
50	C	HC	758	2	6.6	113	142	42	42.4	35.4	37.2	38.6	NA	NA	12.2696	1.108	3.2125	7.471	47.1	45.9	37.8	134.9	8.54	0.84	34	35.4	9.5	10.1	84.8	12.8	NA	NA	NA	NA	NA	NA
54	C	HC	775	2	7.4	105	144	42	41.5	36.2	39.2	34.9	NA	NA	NA	NA	NA	NA	NA	NA	NA	NA	NA	NA	NA	NA	NA	NA	NA	NA	NA	NA	NA	NA	NA	NA
32	C	HC	694	2	7.8	116	157	42.1	42.6	35.2	38.7	36.7	831.816	3.40242	NA	NA	NA	NA	NA	NA	NA	NA	NA	NA	NA	NA	NA	NA	NA	NA	15.504	3425.1	1569.66	0.983	9703.01	1.36897
23	C	HC	667	2	8.2	101	148	42.2	41.3	36.3	39.2	37.2	NA	NA	NA	NA	NA	NA	NA	NA	NA	NA	NA	NA	NA	NA	NA	NA	NA	NA	NA	NA	NA	NA	NA	NA
19	C	RT	656	2	7.5	114	160	40.9	41.8	34.9	35	31.9	NA	NA	11.2668	2.398	5.8065	7.424	43.7	51.7	40.3	131.2	6.21	1.28	28.3	29.6	3.9	3.7	87.3	13.7	NA	NA	NA	NA	NA	NA
57	C	RT	781	2	6.5	104	148	41.8	41.5	35.3	37.2	37.2	809.63	3.77703	NA	NA	NA	NA	NA	NA	NA	NA	NA	NA	NA	NA	NA	NA	NA	NA	128.74	3839.02	2740.93	1.932	8147.91	1.80426
56	C	RT	778	2	7.7	108	155	41.5	40.6	36.1	34.3	35	NA	NA	NA	NA	NA	NA	NA	NA	NA	NA	NA	NA	NA	NA	NA	NA	NA	NA	NA	NA	NA	NA	NA	NA
15	TM	RT	1046	2	8.4	115	158	41.6	40.5	34.3	35.5	37.6	NA	NA	7.07937	2.149	6.997	7.457	44.6	52.8	38.6	136.4	7.1	1.17	31.1	32.5	6.9	7	89.1	13.1	NA	NA	NA	NA	NA	NA
59	TM	RT	1169	2	6	96	142	40.8	41.4	35.1	34.6	35.5	NA	NA	NA	NA	NA	NA	NA	NA	NA	NA	NA	NA	NA	NA	NA	NA	NA	NA	NA	NA	NA	NA	NA	NA
57	TM	RT	1162	2	7.6	107	148	42	40.7	34	34.1	30.4	754.034	3.97608	NA	NA	NA	NA	NA	NA	NA	NA	NA	NA	NA	NA	NA	NA	NA	NA	70.678	3359.92	1042.99	1.082	7817.75	2.11195
50	TM	RT	1138	2	6.7	114	148	41.8	41.6	35	35.6	37.9	NA	NA	NA	NA	NA	NA	NA	NA	NA	NA	NA	NA	NA	NA	NA	NA	NA	NA	NA	NA	NA	NA	NA	NA
53	TM	HC	1154	2	7.8	108	156	42	42.8	35.8	38.1	35.9	NA	NA	NA	NA	NA	NA	NA	NA	NA	NA	NA	NA	NA	NA	NA	NA	NA	NA	NA	NA	NA	NA	NA	NA
60	TM	HC	1172	2	7.4	104	142	42.4	41.3	36.1	37.4	36.7	840.658	3.43762	NA	NA	NA	NA	NA	NA	NA	NA	NA	NA	NA	NA	NA	NA	NA	NA	25.639	3500.48	1637.87	0.874	8908.38	1.25673
64	TM	HC	1187	2	7.4	104	145	41.9	42.6	35.6	38.2	37.3	NA	NA	11.8774	1.304	3.1565	NA	NA	NA	NA	NA	NA	NA	NA	NA	NA	NA	NA	NA	NA	NA	NA	NA	NA	NA
57	C	HC	782	2	7.1	104	152	41.9	42.4	34.8	38.2	37.7	NA	NA	NA	NA	NA	NA	NA	NA	NA	NA	NA	NA	NA	NA	NA	NA	NA	NA	NA	NA	NA	NA	NA	NA
63	C	HC	801	2	7.6	114	158	42.3	41.7	35.7	36.9	39.1	514.815	3.77048	NA	NA	NA	NA	NA	NA	NA	NA	NA	NA	NA	NA	NA	NA	NA	NA	137.415	3643.58	1844.5	2.022	7747.45	1.29271
26	C	HC	679	2	8.3	116	149	42.5	41.9	34.9	38.8	38.5	NA	NA	NA	NA	NA	NA	NA	NA	NA	NA	NA	NA	NA	NA	NA	NA	NA	NA	NA	NA	NA	NA	NA	NA
53	C	HC	768	2	7.2	115	154	41.9	41.7	36	38.6	36.9	NA	NA	8.93577	1.309	4.9095	7.47	44.9	41.7	37.3	138.2	4.96	1.33	32.3	33.7	8.2	8.5	80.4	12.7	NA	NA	NA	NA	NA	NA
23	TM	HC	1069	2	8.2	116	162	41.9	41.9	34.9	37.7	36.9	NA	NA	NA	NA	NA	NA	NA	NA	NA	NA	NA	NA	NA	NA	NA	NA	NA	NA	NA	NA	NA	NA	NA	NA
51	TM	HC	1143	2	6.8	106	147	41.9	41.6	35.2	38.1	38.3	841.445	3.53679	NA	NA	NA	NA	NA	NA	NA	NA	NA	NA	NA	NA	NA	NA	NA	NA	39.643	3330.57	1584.54	0.947	7044.28	1.97733
53	TM	HC	1152	2	7.8	105	150	42.8	41.8	36.6	38.8	38.4	NA	NA	NA	NA	NA	NA	NA	NA	NA	NA	NA	NA	NA	NA	NA	NA	NA	NA	NA	NA	NA	NA	NA	NA
11	TM	RT	1034	2	7	102	142	41.3	41.5	34.9	35	36.2	NA	NA	NA	NA	NA	NA	NA	NA	NA	NA	NA	NA	NA	NA	NA	NA	NA	NA	NA	NA	NA	NA	NA	NA
44	TM	RT	1121	2	7.1	110	155	41.9	41.2	35.3	35.9	37.8	687.187	3.94676	NA	NA	NA	NA	NA	NA	NA	NA	NA	NA	NA	NA	NA	NA	NA	NA	65.405	3331.81	1339.09	1.301	8773.12	1.3434
53	TM	RT	1151	2	7.3	104	146	41.8	41.1	36.1	35	34.9	NA	NA	NA	NA	NA	NA	NA	NA	NA	NA	NA	NA	NA	NA	NA	NA	NA	NA	NA	NA	NA	NA	NA	NA
67	TM	RT	1192	2	8.5	107	150	41.7	41.6	35.3	34.3	34.7	NA	NA	11.572	1.305	5.742	7.423	42.6	74.4	34.2	139.5	4.97	1.44	27.5	28.9	3.3	2.9	95.2	11.6	NA	NA	NA	NA	NA	NA
69	C	HC	820	2	6.9	110	143	41.8	42.4	34.5	38	37.3	NA	NA	NA	NA	NA	NA	NA	NA	NA	NA	NA	NA	NA	NA	NA	NA	NA	NA	NA	NA	NA	NA	NA	NA
16	C	HC	649	2	6.1	105	145	42.1	42.2	36.2	38	38.4	940.695	3.37698	NA	NA	NA	NA	NA	NA	NA	NA	NA	NA	NA	NA	NA	NA	NA	NA	44.219	3734.05	1903.78	1.085	9522.73	1.30054
18	C	HC	654	2	7.8	112	153	41.6	40.8	34.5	38.2	35.2	NA	NA	NA	NA	NA	NA	NA	NA	NA	NA	NA	NA	NA	NA	NA	NA	NA	NA	NA	NA	NA	NA	NA	NA
75	C	HC	844	2	7.1	123	158	41.9	41	35.9	39.9	38.6	NA	NA	13.0977	0.936	4.243	7.442	46.8	35.8	38	133.9	4.99	1.21	31.6	33	7	7.3	70.2	12.9	NA	NA	NA	NA	NA	NA
51	TM	RT	1141	2	7.2	109	NA	NA	NA	NA	NA	#N/A	NA	NA	NA	NA	NA	NA	NA	NA	NA	NA	NA	NA	NA	NA	NA	NA	NA	NA	NA	NA	NA	NA	NA	NA
64	TM	RT	1188	2	7.5	101	NA	NA	NA	NA	NA	#N/A	NA	NA	NA	NA	NA	NA	NA	NA	NA	NA	NA	NA	NA	NA	NA	NA	NA	NA	NA	NA	NA	NA	NA	NA
10	TM	HC	1029	2	7.7	108	NA	NA	NA	NA	NA	#N/A	NA	NA	NA	NA	NA	NA	NA	NA	NA	NA	NA	NA	NA	NA	NA	NA	NA	NA	NA	NA	NA	NA	NA	NA
70	TM	HC	1203	2	6	104	NA	NA	NA	NA	NA	#N/A	NA	NA	NA	NA	NA	NA	NA	NA	NA	NA	NA	NA	NA	NA	NA	NA	NA	NA	NA	NA	NA	NA	NA	NA
44	C	RT	736	2	7.2	117	NA	NA	NA	NA	NA	#N/A	NA	NA	NA	NA	NA	NA	NA	NA	NA	NA	NA	NA	NA	NA	NA	NA	NA	NA	NA	NA	NA	NA	NA	NA
33	C	RT	701	1	7.3	108	143	40.7	40.9	36	34.6	30.4	NA	NA	6.4609	1.573	5.814	7.425	43.5	43.3	38.8	144.2	5.54	1.42	28.2	29.6	3.9	3.6	79.7	13.2	NA	NA	NA	NA	NA	NA
77	C	RT	852	1	7.7	117	150	41.2	40.4	34.4	33.9	34.7	NA	NA	NA	NA	NA	NA	NA	NA	NA	NA	NA	NA	NA	NA	NA	NA	NA	NA	NA	NA	NA	NA	NA	NA
14	C	RT	639	1	6.9	120	154	42.1	40.8	34.2	35.4	33.9	877.604	3.23414	NA	NA	NA	NA	NA	NA	NA	NA	NA	NA	NA	NA	NA	NA	NA	NA	80.418	3268.06	2193.05	1.301	10293.1	1.46319
36	C	RT	713	1	7.3	106	146	41.3	42.2	35.5	35.6	37.6	NA	NA	NA	NA	NA	NA	NA	NA	NA	NA	NA	NA	NA	NA	NA	NA	NA	NA	NA	NA	NA	NA	NA	NA
1	C	RT	604	1	7	110	141	41.8	40.8	34.6	37.5	38.5	NA	NA	11.9702	0.947	5.415	7.489	40.4	41.2	36.8	144.3	4.29	1.41	30.4	31.6	7.1	6.8	80.8	12.5	NA	NA	NA	NA	NA	NA
70	C	RT	822	1	6	108	130	42.1	40.7	34.1	39.2	38.1	NA	NA	NA	NA	NA	NA	NA	NA	NA	NA	NA	NA	NA	NA	NA	NA	NA	NA	NA	NA	NA	NA	NA	NA
8	C	RT	618	1	7	111	144	41.8	41	35.1	36.9	34.4	786.047	3.66252	NA	NA	NA	NA	NA	NA	NA	NA	NA	NA	NA	NA	NA	NA	NA	NA	94.963	3455.99	1710.87	1.668	8849.37	1.21319
11	C	RT	635	1	6.8	107	139	42.7	40.7	34.9	35	31.8	NA	NA	19.7001	0.956	6.766	7.393	42.9	43	34.8	142.3	6.2	1.31	25.8	27.2	1.3	0.7	77.5	11.8	NA	NA	NA	NA	NA	NA
19	C	RT	658	1	7	105	142	42	41.5	35.4	35.9	38.1	NA	NA	NA	NA	NA	NA	NA	NA	NA	NA	NA	NA	NA	NA	NA	NA	NA	NA	NA	NA	NA	NA	NA	NA
6	C	RT	612	1	8.1	109	146	42.1	40.8	34.7	33.5	30	972.273	3.41245	NA	NA	NA	NA	NA	NA	NA	NA	NA	NA	NA	NA	NA	NA	NA	NA	85.481	3485.85	1569.98	1.158	10381.3	1.82163
54	C	RT	773	1	7	110	145	42.3	40.8	35	32.6	37.4	NA	NA	NA	NA	NA	NA	NA	NA	NA	NA	NA	NA	NA	NA	NA	NA	NA	NA	NA	NA	NA	NA	NA	NA
38	C	RT	719	1	7.7	117	157	41.5	42.5	35.3	34.8	36.8	NA	NA	NA	NA	NA	NA	NA	NA	NA	NA	NA	NA	NA	NA	NA	NA	NA	NA	NA	NA	NA	NA	NA	NA
57	C	RT	780	1	6.9	105	142	42	41.2	35	33.9	34.1	729.942	4.14354	NA	NA	NA	NA	NA	NA	NA	NA	NA	NA	NA	NA	NA	NA	NA	NA	64.219	3438.08	1340.88	1.626	8324.88	1.58951
9	C	RT	627	1	7.2	104	145	41.9	40.7	35.6	33.8	35.8	NA	NA	NA	NA	NA	NA	NA	NA	NA	NA	NA	NA	NA	NA	NA	NA	NA	NA	NA	NA	NA	NA	NA	NA
67	C	RT	812	1	8.1	113	145	40.9	40.6	35.1	36.4	31.9	NA	NA	14.7851	0.963	9.602	7.278	49.3	52	43.5	155	4.2	1.47	22.8	24.3	-3.8	-4.2	80.7	14.8	NA	NA	NA	NA	NA	NA
29	C	RT	687	1	7.3	104	141	41.4	41.7	34.6	33.4	32.4	NA	NA	NA	NA	NA	NA	NA	NA	NA	NA	NA	NA	NA	NA	NA	NA	NA	NA	NA	NA	NA	NA	NA	NA
62	C	RT	796	1	7.9	100	139	40.7	41.2	NA	37.3	38.6	827.58	3.53243	NA	NA	NA	NA	NA	NA	NA	NA	NA	NA	NA	NA	NA	NA	NA	NA	95.173	3520.07	1797.45	1.485	9393.64	1.62157
71	C	RT	828	1	7	106	132	41.8	41.7	35.2	33	34.3	NA	NA	NA	NA	NA	NA	NA	NA	NA	NA	NA	NA	NA	NA	NA	NA	NA	NA	NA	NA	NA	NA	NA	NA
51	C	RT	759	1	6.3	107	NA	NA	NA	NA	NA	#N/A	NA	NA	NA	NA	NA	NA	NA	NA	NA	NA	NA	NA	NA	NA	NA	NA	NA	NA	NA	NA	NA	NA	NA	NA
63	C	RT	799	1	7.4	105	NA	NA	NA	NA	NA	#N/A	NA	NA	NA	NA	NA	NA	NA	NA	NA	NA	NA	NA	NA	NA	NA	NA	NA	NA	NA	NA	NA	NA	NA	NA
19	C	HC	659	1	7.4	103	137	42.2	43.1	35.4	38.4	35.4	NA	NA	8.36507	1.563	4.1915	7.47	47.4	46.7	41	139.1	4.89	1.35	34.1	35.5	9.6	10.2	85.4	14	NA	NA	NA	NA	NA	NA
71	C	HC	829	1	7.5	99	132	41.8	41.7	35.6	38.6	35.2	NA	NA	NA	NA	NA	NA	NA	NA	NA	NA	NA	NA	NA	NA	NA	NA	NA	NA	NA	NA	NA	NA	NA	NA
37	C	HC	716	1	8.7	126	164	41.8	41.6	35.6	39.3	35.9	854.443	3.58132	NA	NA	NA	NA	NA	NA	NA	NA	NA	NA	NA	NA	NA	NA	NA	NA	57.891	3322.73	2809.9	1.413	9397.52	1.34056
70	C	HC	825	1	6.2	99	136	42.1	42.2	35.5	37.9	38.1	NA	NA	NA	NA	NA	NA	NA	NA	NA	NA	NA	NA	NA	NA	NA	NA	NA	NA	NA	NA	NA	NA	NA	NA
38	C	HC	722	1	7.9	115	157	42.2	42.5	35.2	37.9	35.8	787.562	3.77349	NA	NA	NA	NA	NA	NA	NA	NA	NA	NA	NA	NA	NA	NA	NA	NA	54.828	3413.61	2060.51	1.235	8742.46	1.52522
51	C	HC	760	1	6.5	99	140	42.2	41.2	35.4	36.9	36.5	NA	NA	NA	NA	NA	NA	NA	NA	NA	NA	NA	NA	NA	NA	NA	NA	NA	NA	NA	NA	NA	NA	NA	NA
54	C	HC	774	1	7.7	116	147	41.7	40.8	35.5	36.3	37.8	752.551	4.03603	NA	NA	NA	NA	NA	NA	NA	NA	NA	NA	NA	NA	NA	NA	NA	NA	72.491	3594.66	2505.75	1.556	6364.64	1.55426
8	C	HC	619	1	7	105	138	42.4	41.6	35.8	38	37.4	NA	NA	18.993	1.188	5.761	7.485	47	39.8	38.5	141.7	5.42	1.3	35.1	36.5	10.7	11.4	78.8	13.1	NA	NA	NA	NA	NA	NA
29	C	HC	688	1	6.6	99	144	42.2	41.4	35.3	38.6	37.8	NA	NA	NA	NA	NA	NA	NA	NA	NA	NA	NA	NA	NA	NA	NA	NA	NA	NA	NA	NA	NA	NA	NA	NA
62	C	HC	797	1	7.1	104	140	42.4	41.3	35.8	39.9	38.6	901.388	3.51553	NA	NA	NA	NA	NA	NA	NA	NA	NA	NA	NA	NA	NA	NA	NA	NA	82.605	3696.46	2341.7	1.373	8573.48	1.85874
77	C	HC	853	1	7.4	120	159	41.7	42.4	36.1	38.1	38.3	NA	NA	NA	NA	NA	NA	NA	NA	NA	NA	NA	NA	NA	NA	NA	NA	NA	NA	NA	NA	NA	NA	NA	NA
14	C	HC	641	1	7	112	150	42.3	41.5	35.4	39.9	38.4	NA	NA	NA	NA	NA	NA	NA	NA	NA	NA	NA	NA	NA	NA	NA	NA	NA	NA	NA	NA	NA	NA	NA	NA
6	C	HC	613	1	8.4	111	148	42.2	41.7	35.5	37.6	36.5	955.673	2.85029	NA	NA	NA	NA	NA	NA	NA	NA	NA	NA	NA	NA	NA	NA	NA	NA	64.161	3435.24	1956.13	1.468	9275.9	1.27946
9	C	HC	628	1	6.8	113	NA	NA	NA	NA	NA	#N/A	NA	NA	NA	NA	NA	NA	NA	NA	NA	NA	NA	NA	NA	NA	NA	NA	NA	NA	NA	NA	NA	NA	NA	NA
63	C	HC	800	1	7.3	103	NA	NA	NA	NA	NA	#N/A	NA	NA	NA	NA	NA	NA	NA	NA	NA	NA	NA	NA	NA	NA	NA	NA	NA	NA	NA	NA	NA	NA	NA	NA
26	TM	RT	1077	1	8.3	110	153	41.6	40.8	36.6	36.7	35.7	NA	NA	7.88133	1.611	7.3925	7.389	42.4	49.5	36.4	133	5.78	1.26	25.3	26.6	0.8	0.2	84.1	12.4	NA	NA	NA	NA	NA	NA
11	TM	RT	1033	1	7.3	103	140	41.5	40.7	34.9	34.2	32.6	NA	NA	NA	NA	NA	NA	NA	NA	NA	NA	NA	NA	NA	NA	NA	NA	NA	NA	NA	NA	NA	NA	NA	NA
52	TM	RT	1146	1	8.1	115	154	41.2	40.8	35	35.1	31.1	632.039	4.72117	NA	NA	NA	NA	NA	NA	NA	NA	NA	NA	NA	NA	NA	NA	NA	NA	124.536	3583.88	3425.96	1.993	6799.24	0.926053
19	TM	RT	1062	1	6.9	99	141	41.6	40.7	34.8	34.9	33.6	NA	NA	NA	NA	NA	NA	NA	NA	NA	NA	NA	NA	NA	NA	NA	NA	NA	NA	NA	NA	NA	NA	NA	NA
29	TM	RT	1085	1	7.2	116	156	41.4	40.9	34.8	36.4	31.8	NA	NA	8.43618	2.166	8.914	7.351	51	49	38.6	135.5	6.64	1.26	27.9	29.5	1.9	2.1	81.7	13.1	NA	NA	NA	NA	NA	NA
45	TM	RT	1126	1	8.2	85	123	41.8	42.2	35.6	37.8	36.2	NA	NA	NA	NA	NA	NA	NA	NA	NA	NA	NA	NA	NA	NA	NA	NA	NA	NA	NA	NA	NA	NA	NA	NA
76	TM	RT	1222	1	7.3	95	138	41.6	40.5	34.7	35.5	32.9	1117.95	2.53368	NA	NA	NA	NA	NA	NA	NA	NA	NA	NA	NA	NA	NA	NA	NA	NA	69.186	3509.35	2301.11	1.468	8976.66	1.38403
39	TM	RT	1116	1	6.7	104	140	41.6	42.4	38.1	35.3	31.3	NA	NA	NA	NA	NA	NA	NA	NA	NA	NA	NA	NA	NA	NA	NA	NA	NA	NA	NA	NA	NA	NA	NA	NA
18	TM	RT	1058	1	8	103	146	42.2	41.1	34.9	35	35.3	NA	NA	5.56505	2.6	7.6975	7.386	44.8	46.2	39.1	140.9	9.22	1.07	26.6	27.9	1.7	1.3	80.8	13.3	NA	NA	NA	NA	NA	NA
6	TM	RT	1010	1	9	115	154	40.7	41.5	34.1	35.6	30.8	NA	NA	NA	NA	NA	NA	NA	NA	NA	NA	NA	NA	NA	NA	NA	NA	NA	NA	NA	NA	NA	NA	NA	NA
38	TM	RT	1109	1	7.7	121	162	41.8	41	34.6	37.8	32.4	770.141	3.83194	NA	NA	NA	NA	NA	NA	NA	NA	NA	NA	NA	NA	NA	NA	NA	NA	81.471	3278.17	2378.22	1.462	8753.13	1.34056
23	TM	RT	1072	1	8.6	113	150	41.4	41.2	35.3	36	32.3	NA	NA	NA	NA	NA	NA	NA	NA	NA	NA	NA	NA	NA	NA	NA	NA	NA	NA	NA	NA	NA	NA	NA	NA
63	TM	RT	1178	1	7.6	81	126	41.6	40.7	34.7	37.6	32.7	NA	NA	10.1792	2.391	6.4965	7.383	46.8	44.4	34.5	134.2	7.55	1.21	27.6	29	2.4	2.3	78.6	11.7	NA	NA	NA	NA	NA	NA
67	TM	RT	1190	1	8.6	112	158	40.8	42.2	35	36.4	32.3	NA	NA	NA	NA	NA	NA	NA	NA	NA	NA	NA	NA	NA	NA	NA	NA	NA	NA	NA	NA	NA	NA	NA	NA
1	TM	RT	1002	1	7.1	109	147	40.7	41.7	34	35.5	33.8	934.146	3.0682	NA	NA	NA	NA	NA	NA	NA	NA	NA	NA	NA	NA	NA	NA	NA	NA	69.452	3662.98	2498.74	1.381	11031.9	1.50536
33	TM	RT	1095	1	8	99	131	40.8	41.1	35.1	35.3	37	NA	NA	NA	NA	NA	NA	NA	NA	NA	NA	NA	NA	NA	NA	NA	NA	NA	NA	NA	NA	NA	NA	NA	NA
8	TM	RT	1018	1	7.3	104	143	41.6	41.9	36	35.6	34.1	NA	NA	24.7307	1.546	11.0885	7.447	45.2	45.8	38.1	136.7	5.42	1.34	30.9	32.3	6.5	6.6	83.6	13	NA	NA	NA	NA	NA	NA
71	TM	RT	1205	1	6.8	95	140	41.1	40.9	35.2	33.7	34.9	NA	NA	NA	NA	NA	NA	NA	NA	NA	NA	NA	NA	NA	NA	NA	NA	NA	NA	NA	NA	NA	NA	NA	NA
68	TM	RT	1195	1	7.2	88	138	41.2	41.1	35.8	35.4	35.9	970.295	3.30056	NA	NA	NA	NA	NA	NA	NA	NA	NA	NA	NA	NA	NA	NA	NA	NA	69.853	4155.15	2692.94	1.319	10257.6	1.063
51	TM	RT	1142	1	6.8	102	145	40.7	40	34.5	35.3	31.4	NA	NA	NA	NA	NA	NA	NA	NA	NA	NA	NA	NA	NA	NA	NA	NA	NA	NA	NA	NA	NA	NA	NA	NA
50	TM	RT	1136	1	7.1	106	NA	NA	NA	NA	NA	#N/A	NA	NA	NA	NA	NA	NA	NA	NA	NA	NA	NA	NA	NA	NA	NA	NA	NA	NA	NA	NA	NA	NA	NA	NA
57	TM	RT	1163	1	7.2	108	NA	NA	NA	NA	NA	#N/A	NA	NA	NA	NA	NA	NA	NA	NA	NA	NA	NA	NA	NA	NA	NA	NA	NA	NA	NA	NA	NA	NA	NA	NA
1	TM	HC	1003	1	7.4	105	138	41.7	42	35.2	37.4	37.1	NA	NA	14.478	1.535	4.8915	7.372	51.2	42.1	39.4	125.3	10.64	0.77	29.4	31	3.7	4	75.2	13.4	NA	NA	NA	NA	NA	NA
68	TM	HC	1196	1	7.5	103	143	41.3	42.5	35.9	37.7	34.6	NA	NA	NA	NA	NA	NA	NA	NA	NA	NA	NA	NA	NA	NA	NA	NA	NA	NA	NA	NA	NA	NA	NA	NA
50	TM	HC	1137	1	7	103	131	41.8	42.3	35.7	37	36.7	964.527	2.99633	NA	NA	NA	NA	NA	NA	NA	NA	NA	NA	NA	NA	NA	NA	NA	NA	22.768	3287.76	840.864	1.156	7373.31	1.47092
19	TM	HC	1063	1	7.5	102	149	42.2	41.6	35.6	37.8	37.1	NA	NA	NA	NA	NA	NA	NA	NA	NA	NA	NA	NA	NA	NA	NA	NA	NA	NA	NA	NA	NA	NA	NA	NA
45	TM	HC	1127	1	8	102	141	42.2	42.2	34.7	39.3	36.9	NA	NA	11.3471	1.336	4.1775	7.486	44	42.1	35.3	141.5	5.46	1.35	32.8	34.2	9	9.2	81.7	12	NA	NA	NA	NA	NA	NA
8	TM	HC	1019	1	7.5	90	132	41.8	43.3	35.7	38.6	36.5	943.807	3.18307	NA	NA	NA	NA	NA	NA	NA	NA	NA	NA	NA	NA	NA	NA	NA	NA	77.875	3412.93	2729	1.488	9567.8	1.48729
51	TM	HC	1145	1	6.9	104	150	41.8	41.7	35.9	36.7	37.7	NA	NA	NA	NA	NA	NA	NA	NA	NA	NA	NA	NA	NA	NA	NA	NA	NA	NA	NA	NA	NA	NA	NA	NA
18	TM	HC	1059	1	8.5	116	158	41.8	41.5	35.2	38.2	36.7	NA	NA	9.59393	2.312	4.4955	7.42	51.4	55	40.2	139.3	6.41	1.3	32.9	34.5	7.5	8.3	89.2	13.7	NA	NA	NA	NA	NA	NA
71	TM	HC	1206	1	6.7	100	133	42	42.9	35.2	37.9	35.1	NA	NA	NA	NA	NA	NA	NA	NA	NA	NA	NA	NA	NA	NA	NA	NA	NA	NA	NA	NA	NA	NA	NA	NA
67	TM	HC	1191	1	7.7	106	157	42.4	42.6	35.6	38	36.6	936.23	3.18421	NA	NA	NA	NA	NA	NA	NA	NA	NA	NA	NA	NA	NA	NA	NA	NA	77.774	3459.36	1839.9	1.438	11609.3	1.79916
6	TM	HC	1011	1	7.9	96	135	41.9	41.8	35.9	36.5	38.8	NA	NA	NA	NA	NA	NA	NA	NA	NA	NA	NA	NA	NA	NA	NA	NA	NA	NA	NA	NA	NA	NA	NA	NA
26	TM	HC	1078	1	8.1	108	143	42.3	42.9	35.6	38.6	36.9	NA	NA	22.6477	1.441	3.9035	7.463	43.5	35.6	36.6	140.3	5.93	1.25	30.7	32.1	6.8	6.8	71.3	12.4	NA	NA	NA	NA	NA	NA
33	TM	HC	1096	1	7.3	86	119	42.4	42	35.5	36.7	37.3	NA	NA	NA	NA	NA	NA	NA	NA	NA	NA	NA	NA	NA	NA	NA	NA	NA	NA	NA	NA	NA	NA	NA	NA
11	TM	HC	1035	1	7	107	142	42.1	41.5	34.9	36	34.7	NA	NA	23.9726	1.86	3.3785	7.474	44.1	41.9	36	142.9	5.72	1.35	32	33.3	8	8.2	80.8	12.2	NA	NA	NA	NA	NA	NA
38	TM	HC	1110	1	8	113	157	42.5	42.4	36.3	37.4	38.1	NA	NA	NA	NA	NA	NA	NA	NA	NA	NA	NA	NA	NA	NA	NA	NA	NA	NA	NA	NA	NA	NA	NA	NA
52	TM	HC	1147	1	7.1	98	143	42.1	42.4	35.9	35.2	37.4	682.553	4.24771	NA	NA	NA	NA	NA	NA	NA	NA	NA	NA	NA	NA	NA	NA	NA	NA	59.479	3891.1	1155.32	1.064	6696.86	1.78182
63	TM	HC	1179	1	7.8	101	133	42.3	42	34.9	37.1	36.6	NA	NA	NA	NA	NA	NA	NA	NA	NA	NA	NA	NA	NA	NA	NA	NA	NA	NA	NA	NA	NA	NA	NA	NA
19	TM	RT	1060	2	7.9	103	NA	NA	NA	NA	NA	#N/A	NA	NA	NA	NA	NA	NA	NA	NA	NA	NA	NA	NA	NA	NA	NA	NA	NA	NA	NA	NA	NA	NA	NA	NA
1	TM	HC	1005	2	7.1	109	NA	NA	NA	NA	NA	#N/A	NA	NA	NA	NA	NA	NA	NA	NA	NA	NA	NA	NA	NA	NA	NA	NA	NA	NA	NA	NA	NA	NA	NA	NA
25	C	RT	676	2	7.2	110	NA	NA	NA	NA	NA	#N/A	NA	NA	NA	NA	NA	NA	NA	NA	NA	NA	NA	NA	NA	NA	NA	NA	NA	NA	NA	NA	NA	NA	NA	NA
71	C	RT	831	2	7.1	115	NA	NA	NA	NA	NA	#N/A	NA	NA	NA	NA	NA	NA	NA	NA	NA	NA	NA	NA	NA	NA	NA	NA	NA	NA	NA	NA	NA	NA	NA	NA
64	C	HC	806	2	8	109	NA	NA	NA	NA	NA	#N/A	NA	NA	NA	NA	NA	NA	NA	NA	NA	NA	NA	NA	NA	NA	NA	NA	NA	NA	NA	NA	NA	NA	NA	NA
54	C	RT	770	1	7.6	114	162	41.9	40.4	35.2	33.3	37.4	NA	NA	9.10675	2.402	7.9155	7.432	45.1	45.8	37	136.1	5.08	1.28	29.7	31.1	5.3	5.3	82.8	12.6	NA	NA	NA	NA	NA	NA
38	C	RT	723	1	7.2	119	157	41.9	41.6	35.8	36.6	37.3	NA	NA	NA	NA	NA	NA	NA	NA	NA	NA	NA	NA	NA	NA	NA	NA	NA	NA	NA	NA	NA	NA	NA	NA
48	C	RT	752	1	7.3	112	155	41.9	41.4	35.7	33.5	35.2	847.755	3.6489	NA	NA	NA	NA	NA	NA	NA	NA	NA	NA	NA	NA	NA	NA	NA	NA	67.752	3880.28	2918.28	1.398	8300.72	1.71772
73	C	RT	837	1	6.8	110	152	41.6	40.6	34.3	33.9	35.4	NA	NA	NA	NA	NA	NA	NA	NA	NA	NA	NA	NA	NA	NA	NA	NA	NA	NA	NA	NA	NA	NA	NA	NA
32	C	RT	696	1	7.2	100	153	41.6	41.6	35.6	38.3	35	NA	NA	10.9696	1.653	4.4415	7.421	43.5	48.3	35.9	138.3	4.97	1.43	28	29.3	3.6	3.3	84.5	12.2	NA	NA	NA	NA	NA	NA
36	C	RT	709	1	7.3	109	148	41.9	41.4	34.8	34.9	38.3	NA	NA	NA	NA	NA	NA	NA	NA	NA	NA	NA	NA	NA	NA	NA	NA	NA	NA	NA	NA	NA	NA	NA	NA
30	C	RT	689	1	7.7	109	148	41.7	40.5	35.1	37.3	36.2	983.25	3.14803	NA	NA	NA	NA	NA	NA	NA	NA	NA	NA	NA	NA	NA	NA	NA	NA	99.746	4148.56	2986.23	1.57	9338.57	1.25249
3	C	RT	605	1	7.9	114	152	41.5	41.3	35.1	35.3	32.9	NA	NA	NA	NA	NA	NA	NA	NA	NA	NA	NA	NA	NA	NA	NA	NA	NA	NA	NA	NA	NA	NA	NA	NA
6	C	RT	614	1	8.2	114	159	41.2	41	34.9	36.3	35.6	NA	NA	10.526	2.106	5.1875	7.39	48.3	47.6	38.4	138.4	5.16	1.41	28.9	30.4	3.6	3.7	82.4	13.1	NA	NA	NA	NA	NA	NA
51	C	RT	763	1	6.5	100	141	40.7	41	34.6	35.5	31.1	NA	NA	NA	NA	NA	NA	NA	NA	NA	NA	NA	NA	NA	NA	NA	NA	NA	NA	NA	NA	NA	NA	NA	NA
61	C	RT	793	1	7.7	108	146	41.6	40.9	34.7	35.3	32.5	729.095	4.02183	NA	NA	NA	NA	NA	NA	NA	NA	NA	NA	NA	NA	NA	NA	NA	NA	74.664	3475.81	2367.02	1.63	8936.88	1.73054
69	C	RT	818	1	6.6	105	138	41.4	40.8	34.6	35.2	30.7	NA	NA	NA	NA	NA	NA	NA	NA	NA	NA	NA	NA	NA	NA	NA	NA	NA	NA	NA	NA	NA	NA	NA	NA
32	C	RT	692	1	7	119	151	41.5	41.1	35.5	34.6	35.6	NA	NA	8.42475	1.866	4.467	7.457	45.6	50.4	34.8	136.3	6.58	1.24	31.9	33.3	7.6	7.8	87.7	11.8	NA	NA	NA	NA	NA	NA
13	C	RT	636	1	6.5	103	148	41.2	40.8	35.2	34.5	34.9	NA	NA	NA	NA	NA	NA	NA	NA	NA	NA	NA	NA	NA	NA	NA	NA	NA	NA	NA	NA	NA	NA	NA	NA
8	C	RT	620	1	7.4	110	144	40.9	42.1	35.8	34.9	36.5	796.94	3.64731	NA	NA	NA	NA	NA	NA	NA	NA	NA	NA	NA	NA	NA	NA	NA	NA	75.742	3582.96	1972.25	1.283	8562.74	1.31861
9	C	RT	624	1	6.8	93	144	41.6	40.9	35.9	35	35.6	NA	NA	NA	NA	NA	NA	NA	NA	NA	NA	NA	NA	NA	NA	NA	NA	NA	NA	NA	NA	NA	NA	NA	NA
25	C	RT	675	1	6.6	104	142	41.2	40.8	34.8	32.9	37.2	NA	NA	11.6073	2.572	3.571	NA	NA	NA	NA	NA	NA	NA	NA	NA	NA	NA	NA	NA	NA	NA	NA	NA	NA	NA
44	C	RT	737	1	6.9	112	156	41.1	41.1	35.3	35.5	30.7	NA	NA	NA	NA	NA	NA	NA	NA	NA	NA	NA	NA	NA	NA	NA	NA	NA	NA	NA	NA	NA	NA	NA	NA
47	C	RT	746	1	7.8	117	149	41.2	41.9	35.9	34.8	32.3	859.999	3.11004	NA	NA	NA	NA	NA	NA	NA	NA	NA	NA	NA	NA	NA	NA	NA	NA	96.524	3976.58	2996.73	1.929	8373.1	1.18431
63	C	RT	802	1	7.3	90	138	41.5	41.3	35.6	33.9	35.6	NA	NA	NA	NA	NA	NA	NA	NA	NA	NA	NA	NA	NA	NA	NA	NA	NA	NA	NA	NA	NA	NA	NA	NA
16	C	RT	648	1	6.4	99	NA	NA	NA	NA	NA	#N/A	NA	NA	NA	NA	NA	NA	NA	NA	NA	NA	NA	NA	NA	NA	NA	NA	NA	NA	NA	NA	NA	NA	NA	NA
77	C	HC	855	1	7.4	112	149	42.2	41.2	34.9	36.5	36.2	NA	NA	8.23307	1.11	4.714	7.399	44.5	40.4	34	120.2	7.16	0.97	27.2	28.5	2.5	2.1	74.5	11.6	NA	NA	NA	NA	NA	NA
8	C	HC	622	1	7	108	142	41.8	41.2	35.3	36.6	37.2	NA	NA	NA	NA	NA	NA	NA	NA	NA	NA	NA	NA	NA	NA	NA	NA	NA	NA	NA	NA	NA	NA	NA	NA
44	C	HC	738	1	6.8	115	151	42.1	41.2	35.7	37.6	35.9	904.604	3.22272	NA	NA	NA	NA	NA	NA	NA	NA	NA	NA	NA	NA	NA	NA	NA	NA	59.946	3322.8	3397.92	1.224	9197.12	1.49681
4	C	HC	610	1	6.5	101	136	41.7	42.3	35.6	37.7	36.2	NA	NA	NA	NA	NA	NA	NA	NA	NA	NA	NA	NA	NA	NA	NA	NA	NA	NA	NA	NA	NA	NA	NA	NA
36	C	HC	710	1	7.2	104	150	41.6	42	36	37.5	38.4	NA	NA	23.0186	1.54	4.8075	7.364	54	47.5	39.3	124.8	7.04	1.12	30.4	32.1	4.2	4.8	81	13.4	NA	NA	NA	NA	NA	NA
69	C	HC	821	1	6.8	101	133	42.2	41.8	35.5	38.3	35.6	NA	NA	NA	NA	NA	NA	NA	NA	NA	NA	NA	NA	NA	NA	NA	NA	NA	NA	NA	NA	NA	NA	NA	NA
25	C	HC	677	1	7.6	100	143	42.5	41.5	35.7	39.3	38.8	641.718	3.91407	NA	NA	NA	NA	NA	NA	NA	NA	NA	NA	NA	NA	NA	NA	NA	NA	48.337	3446.94	3055.13	1.338	9438.67	1.43715
61	C	HC	795	1	7.4	109	152	41.8	42	34.6	38.4	32.1	NA	NA	NA	NA	NA	NA	NA	NA	NA	NA	NA	NA	NA	NA	NA	NA	NA	NA	NA	NA	NA	NA	NA	NA
48	C	HC	753	1	7.2	118	151	42	42.3	35.3	38.1	36.5	NA	NA	9.10675	1.737	4.661	7.418	46.8	45.9	37.4	135.3	6.48	1.22	29.9	31.3	5.1	5.2	82.2	12.7	NA	NA	NA	NA	NA	NA
30	C	HC	690	1	7.5	98	142	41.7	41.1	35.6	37.6	37	NA	NA	NA	NA	NA	NA	NA	NA	NA	NA	NA	NA	NA	NA	NA	NA	NA	NA	NA	NA	NA	NA	NA	NA
51	C	HC	764	1	6.7	98	139	41.7	41.8	35	37.5	37.2	708.18	4.5424	NA	NA	NA	NA	NA	NA	NA	NA	NA	NA	NA	NA	NA	NA	NA	NA	34.384	3400.66	1863.73	0.963	6936.9	1.66323
13	C	HC	637	1	6.9	107	140	42.2	42.2	35.3	37.8	35.2	NA	NA	14.293	1.519	4.9785	7.444	41.8	43	39.4	147.9	5.6	1.34	28.3	29.6	4.4	4	80.4	13.4	NA	NA	NA	NA	NA	NA
54	C	HC	771	1	7.4	109	146	42.6	42.6	35.8	38.8	37.3	NA	NA	NA	NA	NA	NA	NA	NA	NA	NA	NA	NA	NA	NA	NA	NA	NA	NA	NA	NA	NA	NA	NA	NA
9	C	HC	626	1	7	110	141	42.6	41.7	35	38.6	39.5	963.584	3.41772	NA	NA	NA	NA	NA	NA	NA	NA	NA	NA	NA	NA	NA	NA	NA	NA	55.576	3458.8	1828.71	1.121	8281.87	1.36681
32	C	HC	695	1	8	119	145	41.8	41.1	35.6	38	36.6	NA	NA	8.9995	1.298	4.8445	NA	NA	NA	NA	NA	NA	NA	NA	NA	NA	NA	NA	NA	NA	NA	NA	NA	NA	NA
27	C	HC	682	1	6.9	99	141	42	42.6	35.3	37.7	34.8	NA	NA	NA	NA	NA	NA	NA	NA	NA	NA	NA	NA	NA	NA	NA	NA	NA	NA	NA	NA	NA	NA	NA	NA
73	C	HC	839	1	7.1	103	138	42	41.5	36.2	38.9	35	1190.43	2.3723	NA	NA	NA	NA	NA	NA	NA	NA	NA	NA	NA	NA	NA	NA	NA	NA	38.027	3370.21	1444.26	1.233	8844.22	1.45876
47	C	HC	747	1	6.6	100	NA	NA	NA	NA	NA	#N/A	NA	NA	NA	NA	NA	NA	NA	NA	NA	NA	NA	NA	NA	NA	NA	NA	NA	NA	NA	NA	NA	NA	NA	NA
13	TM	RT	1040	1	7.8	110	148	41.5	40.8	35.4	32.7	34.8	NA	NA	NA	NA	NA	NA	NA	NA	NA	NA	NA	NA	NA	NA	NA	NA	NA	NA	NA	NA	NA	NA	NA	NA
64	TM	RT	1185	1	7.8	107	154	42.1	41.6	35.2	36	33.8	847.236	3.49855	NA	NA	NA	NA	NA	NA	NA	NA	NA	NA	NA	NA	NA	NA	NA	NA	77.587	3415.29	2997.11	1.443	8359.47	1.10451
17	TM	RT	1053	1	7.9	102	150	41.8	41.2	35.1	35.5	34.9	NA	NA	NA	NA	NA	NA	NA	NA	NA	NA	NA	NA	NA	NA	NA	NA	NA	NA	NA	NA	NA	NA	NA	NA
69	TM	RT	1197	1	6.8	109	140	42	41.1	35.1	35.6	35.2	NA	NA	8.9509	2.394	4.949	7.445	45.3	46.8	37	137.9	5.63	1.3	30.8	32.1	6.4	6.5	84.4	12.6	NA	NA	NA	NA	NA	NA
52	TM	RT	1148	1	7	100	142	41.9	40.5	35.1	35.5	34.4	NA	NA	NA	NA	NA	NA	NA	NA	NA	NA	NA	NA	NA	NA	NA	NA	NA	NA	NA	NA	NA	NA	NA	NA
25	TM	RT	1075	1	6.5	98	139	42	40.8	34.9	35.1	36	900.205	3.31483	NA	NA	NA	NA	NA	NA	NA	NA	NA	NA	NA	NA	NA	NA	NA	NA	85.206	3441.89	2848.91	1.557	8110.61	1.47693
54	TM	RT	1158	1	7.5	106	155	41.5	41.1	35.7	36.2	33.8	NA	NA	NA	NA	NA	NA	NA	NA	NA	NA	NA	NA	NA	NA	NA	NA	NA	NA	NA	NA	NA	NA	NA	NA
72	TM	RT	1209	1	8	102	152	41.7	41.6	35.6	33.6	36.4	NA	NA	7.6578	4.325	3.2445	7.413	53.6	39.9	37.2	139.3	9.48	1.09	33.8	35.4	8	9	74.6	12.7	NA	NA	NA	NA	NA	NA
58	TM	RT	1166	1	7.4	105	149	41.3	41.2	35.5	34.6	31.6	NA	NA	NA	NA	NA	NA	NA	NA	NA	NA	NA	NA	NA	NA	NA	NA	NA	NA	NA	NA	NA	NA	NA	NA
75	TM	RT	1217	1	7	99	141	41.4	40.7	36.3	35.1	35.7	1237.1	2.38999	NA	NA	NA	NA	NA	NA	NA	NA	NA	NA	NA	NA	NA	NA	NA	NA	115.354	3579.45	2262.64	1.525	8776.52	1.54732
60	TM	RT	1173	1	7.2	93	136	41.6	41.7	35.9	34.7	31.8	NA	NA	NA	NA	NA	NA	NA	NA	NA	NA	NA	NA	NA	NA	NA	NA	NA	NA	NA	NA	NA	NA	NA	NA
30	TM	RT	1089	1	7.3	112	152	41.6	42.3	35.7	34.5	35.1	NA	NA	16.667	0.705	1.64	7.443	42.9	47.6	37.1	134.2	5.74	1.31	29	30.4	5	4.7	85	12.6	NA	NA	NA	NA	NA	NA
61	TM	RT	1176	1	7.8	110	147	41.2	41.1	34.9	32.5	34.9	NA	NA	NA	NA	NA	NA	NA	NA	NA	NA	NA	NA	NA	NA	NA	NA	NA	NA	NA	NA	NA	NA	NA	NA
63	TM	RT	1180	1	7.4	87	131	41.9	41.9	35.1	35.1	35.7	896.625	3.68064	NA	NA	NA	NA	NA	NA	NA	NA	NA	NA	NA	NA	NA	NA	NA	NA	63.9	3651.4	2595.1	1.266	8063.16	1.08237
36	TM	RT	1103	1	7.4	97	135	41.9	41	36.1	34.6	36.8	NA	NA	NA	NA	NA	NA	NA	NA	NA	NA	NA	NA	NA	NA	NA	NA	NA	NA	NA	NA	NA	NA	NA	NA
3	TM	RT	1008	1	8.3	101	138	41.6	41.6	35.9	33.1	37	NA	NA	10.0798	1.401	5.918	NA	NA	NA	NA	NA	NA	NA	NA	NA	NA	NA	NA	NA	NA	NA	NA	NA	NA	NA
50	TM	RT	1139	1	7.1	101	135	41.5	41.5	34.6	35.6	36.4	NA	NA	NA	NA	NA	NA	NA	NA	NA	NA	NA	NA	NA	NA	NA	NA	NA	NA	NA	NA	NA	NA	NA	NA
48	TM	RT	1131	1	7.7	110	150	41.6	42	34.7	34.4	33.1	NA	NA	NA	NA	NA	NA	NA	NA	NA	NA	NA	NA	NA	NA	NA	NA	NA	NA	NA	NA	NA	NA	NA	NA
6	TM	RT	1012	1	9.1	116	NA	NA	NA	NA	NA	#N/A	NA	NA	NA	NA	NA	NA	NA	NA	NA	NA	NA	NA	NA	NA	NA	NA	NA	NA	NA	NA	NA	NA	NA	NA
39	TM	HC	1115	1	6.8	104	143	41.8	42.3	36.6	37.8	38.3	NA	NA	11.1115	1.829	5.2115	7.419	51.6	39.9	36.8	135.4	7.42	1.18	33	34.6	7.5	8.3	75.1	12.5	NA	NA	NA	NA	NA	NA
36	TM	HC	1105	1	7.4	97	138	41.7	41.6	35.4	36.5	37.2	804.71	3.48495	NA	NA	NA	NA	NA	NA	NA	NA	NA	NA	NA	NA	NA	NA	NA	NA	58.269	3423.66	2592.12	1.326	9372.51	1.29227
30	TM	HC	1090	1	7.5	109	156	41.7	40.7	35.8	38	37.7	NA	NA	7.13713	2.064	6.7085	7.44	40.5	44.7	39.8	135.4	8.65	1.04	27.2	28.5	3.4	2.8	82.1	13.5	NA	NA	NA	NA	NA	NA
17	TM	HC	1054	1	7.9	105	142	41.6	42.4	35.9	35.9	37.9	NA	NA	NA	NA	NA	NA	NA	NA	NA	NA	NA	NA	NA	NA	NA	NA	NA	NA	NA	NA	NA	NA	NA	NA
69	TM	HC	1199	1	7.1	105	133	42.2	41.6	35.5	37.4	37.4	786.042	3.30372	NA	NA	NA	NA	NA	NA	NA	NA	NA	NA	NA	NA	NA	NA	NA	NA	77.255	3392.52	2929.09	1.214	10925.5	1.40341
52	TM	HC	1149	1	7	102	146	41.8	42.4	36.3	37.2	37.5	NA	NA	17.6063	1.656	4.9015	7.423	49.8	35.2	37.3	143.9	7.95	1.09	32.2	33.7	7	7.6	68	12.7	NA	NA	NA	NA	NA	NA
72	TM	HC	1211	1	8	107	145	41.8	42.4	36.5	38.9	38.6	NA	NA	NA	NA	NA	NA	NA	NA	NA	NA	NA	NA	NA	NA	NA	NA	NA	NA	NA	NA	NA	NA	NA	NA
54	TM	HC	1160	1	7.6	108	145	42	41.1	37.2	37.5	38.2	705.639	4.20776	NA	NA	NA	NA	NA	NA	NA	NA	NA	NA	NA	NA	NA	NA	NA	NA	33.776	3762.31	2438.39	1.252	6466.33	1.50618
63	TM	HC	1181	1	7.4	103	145	41.9	41.7	35.9	38.9	36.9	NA	NA	NA	NA	NA	NA	NA	NA	NA	NA	NA	NA	NA	NA	NA	NA	NA	NA	NA	NA	NA	NA	NA	NA
75	TM	HC	1218	1	6.9	119	159	43	41.4	35.4	38.2	38	NA	NA	15.8634	1.467	4.4955	7.54	33.3	50.1	38.8	138.9	5.55	1.11	28.2	29.2	6.6	5.5	90.3	13.2	NA	NA	NA	NA	NA	NA
3	TM	HC	1009	1	7.9	112	146	42.6	42.2	35.4	38.7	36.8	914.11	3.16301	NA	NA	NA	NA	NA	NA	NA	NA	NA	NA	NA	NA	NA	NA	NA	NA	34.819	3511.96	2198.51	1.274	9590.17	1.36078
e	TM	HC	1174	1	7.3	103	139	42.4	42.2	36.1	37.1	37.6	NA	NA	NA	NA	NA	NA	NA	NA	NA	NA	NA	NA	NA	NA	NA	NA	NA	NA	NA	NA	NA	NA	NA	NA
63	TM	NA	1183	2	7.8	83	NA	NA	NA	NA	NA	#N/A	NA	NA	NA	NA	NA	NA	NA	NA	NA	NA	NA	NA	NA	NA	NA	NA	NA	NA	NA	NA	NA	NA	NA	NA
8	TM	NA	1023	2	7.5	101	NA	NA	NA	NA	NA	#N/A	NA	NA	NA	NA	NA	NA	NA	NA	NA	NA	NA	NA	NA	NA	NA	NA	NA	NA	NA	NA	NA	NA	NA	NA
9	TM	NA	1027	2	7	108	NA	NA	NA	NA	NA	#N/A	NA	NA	NA	NA	NA	NA	NA	NA	NA	NA	NA	NA	NA	NA	NA	NA	NA	NA	NA	NA	NA	NA	NA	NA
33	TM	NA	1098	2	8	105	NA	NA	NA	NA	NA	#N/A	NA	NA	NA	NA	NA	NA	NA	NA	NA	NA	NA	NA	NA	NA	NA	NA	NA	NA	NA	NA	NA	NA	NA	NA
54	TM	NA	1159	2	8.2	110	NA	NA	NA	NA	NA	#N/A	NA	NA	NA	NA	NA	NA	NA	NA	NA	NA	NA	NA	NA	NA	NA	NA	NA	NA	NA	NA	NA	NA	NA	NA
67	TM	NA	1194	2	8.3	116	NA	NA	NA	NA	NA	#N/A	NA	NA	NA	NA	NA	NA	NA	NA	NA	NA	NA	NA	NA	NA	NA	NA	NA	NA	NA	NA	NA	NA	NA	NA
9	TM	NA	1026	2	7	112	NA	NA	NA	NA	NA	#N/A	NA	NA	NA	NA	NA	NA	NA	NA	NA	NA	NA	NA	NA	NA	NA	NA	NA	NA	NA	NA	NA	NA	NA	NA
53	TM	NA	1155	2	7.5	96	NA	NA	NA	NA	NA	#N/A	NA	NA	NA	NA	NA	NA	NA	NA	NA	NA	NA	NA	NA	NA	NA	NA	NA	NA	NA	NA	NA	NA	NA	NA
13	TM	NA	1039	2	7	99	NA	NA	NA	NA	NA	#N/A	NA	NA	NA	NA	NA	NA	NA	NA	NA	NA	NA	NA	NA	NA	NA	NA	NA	NA	NA	NA	NA	NA	NA	NA
14	TM	NA	1041	2	7.1	105	NA	NA	NA	NA	NA	#N/A	NA	NA	NA	NA	NA	NA	NA	NA	NA	NA	NA	NA	NA	NA	NA	NA	NA	NA	NA	NA	NA	NA	NA	NA
17	TM	NA	1056	2	7.5	78	NA	NA	NA	NA	NA	#N/A	NA	NA	NA	NA	NA	NA	NA	NA	NA	NA	NA	NA	NA	NA	NA	NA	NA	NA	NA	NA	NA	NA	NA	NA
21	TM	NA	1065	2	6.9	98	NA	NA	NA	NA	NA	#N/A	NA	NA	NA	NA	NA	NA	NA	NA	NA	NA	NA	NA	NA	NA	NA	NA	NA	NA	NA	NA	NA	NA	NA	NA
27	TM	NA	1081	2	6.8	110	NA	NA	NA	NA	NA	#N/A	NA	NA	NA	NA	NA	NA	NA	NA	NA	NA	NA	NA	NA	NA	NA	NA	NA	NA	NA	NA	NA	NA	NA	NA
28	TM	NA	1083	2	7.5	110	NA	NA	NA	NA	NA	#N/A	NA	NA	NA	NA	NA	NA	NA	NA	NA	NA	NA	NA	NA	NA	NA	NA	NA	NA	NA	NA	NA	NA	NA	NA
29	TM	NA	1084	2	7.1	102	NA	NA	NA	NA	NA	#N/A	NA	NA	NA	NA	NA	NA	NA	NA	NA	NA	NA	NA	NA	NA	NA	NA	NA	NA	NA	NA	NA	NA	NA	NA
35	TM	NA	1101	2	8.4	101	NA	NA	NA	NA	NA	#N/A	NA	NA	NA	NA	NA	NA	NA	NA	NA	NA	NA	NA	NA	NA	NA	NA	NA	NA	NA	NA	NA	NA	NA	NA
36	TM	NA	1106	2	7.4	98	NA	NA	NA	NA	NA	#N/A	NA	NA	NA	NA	NA	NA	NA	NA	NA	NA	NA	NA	NA	NA	NA	NA	NA	NA	NA	NA	NA	NA	NA	NA
42	TM	NA	1120	2	6.5	109	NA	NA	NA	NA	NA	#N/A	NA	NA	NA	NA	NA	NA	NA	NA	NA	NA	NA	NA	NA	NA	NA	NA	NA	NA	NA	NA	NA	NA	NA	NA
45	TM	NA	1124	2	7.4	109	NA	NA	NA	NA	NA	#N/A	NA	NA	NA	NA	NA	NA	NA	NA	NA	NA	NA	NA	NA	NA	NA	NA	NA	NA	NA	NA	NA	NA	NA	NA
46	TM	NA	1128	2	8.4	114	NA	NA	NA	NA	NA	#N/A	NA	NA	NA	NA	NA	NA	NA	NA	NA	NA	NA	NA	NA	NA	NA	NA	NA	NA	NA	NA	NA	NA	NA	NA
47	TM	NA	1129	2	8.3	118	NA	NA	NA	NA	NA	#N/A	NA	NA	NA	NA	NA	NA	NA	NA	NA	NA	NA	NA	NA	NA	NA	NA	NA	NA	NA	NA	NA	NA	NA	NA
48	TM	NA	1133	2	8.1	116	NA	NA	NA	NA	NA	#N/A	NA	NA	NA	NA	NA	NA	NA	NA	NA	NA	NA	NA	NA	NA	NA	NA	NA	NA	NA	NA	NA	NA	NA	NA
49	TM	NA	1134	2	6.9	105	NA	NA	NA	NA	NA	#N/A	NA	NA	NA	NA	NA	NA	NA	NA	NA	NA	NA	NA	NA	NA	NA	NA	NA	NA	NA	NA	NA	NA	NA	NA
71	TM	NA	1207	2	7.2	110	NA	NA	NA	NA	NA	#N/A	NA	NA	NA	NA	NA	NA	NA	NA	NA	NA	NA	NA	NA	NA	NA	NA	NA	NA	NA	NA	NA	NA	NA	NA
72	TM	NA	1210	2	7.9	99	NA	NA	NA	NA	NA	#N/A	NA	NA	NA	NA	NA	NA	NA	NA	NA	NA	NA	NA	NA	NA	NA	NA	NA	NA	NA	NA	NA	NA	NA	NA
77	TM	NA	1226	2	7.5	110	NA	NA	NA	NA	NA	#N/A	NA	NA	NA	NA	NA	NA	NA	NA	NA	NA	NA	NA	NA	NA	NA	NA	NA	NA	NA	NA	NA	NA	NA	NA
79	TM	NA	1229	2	7.2	99	NA	NA	NA	NA	NA	#N/A	NA	NA	NA	NA	NA	NA	NA	NA	NA	NA	NA	NA	NA	NA	NA	NA	NA	NA	NA	NA	NA	NA	NA	NA
28	TM	NA	1082	1	7.4	103	NA	NA	NA	NA	NA	#N/A	NA	NA	NA	NA	NA	NA	NA	NA	NA	NA	NA	NA	NA	NA	NA	NA	NA	NA	NA	NA	NA	NA	NA	NA
42	TM	NA	1118	1	7	97	NA	NA	NA	NA	NA	#N/A	NA	NA	NA	NA	NA	NA	NA	NA	NA	NA	NA	NA	NA	NA	NA	NA	NA	NA	NA	NA	NA	NA	NA	NA
15	TM	NA	1044	1	8.2	113	NA	NA	NA	NA	NA	#N/A	NA	NA	NA	NA	NA	NA	NA	NA	NA	NA	NA	NA	NA	NA	NA	NA	NA	NA	NA	NA	NA	NA	NA	NA
8	TM	NA	1021	1	7.1	103	NA	NA	NA	NA	NA	#N/A	NA	NA	NA	NA	NA	NA	NA	NA	NA	NA	NA	NA	NA	NA	NA	NA	NA	NA	NA	NA	NA	NA	NA	NA
49	TM	NA	1135	1	7	82	NA	NA	NA	NA	NA	#N/A	NA	NA	NA	NA	NA	NA	NA	NA	NA	NA	NA	NA	NA	NA	NA	NA	NA	NA	NA	NA	NA	NA	NA	NA
32	TM	NA	1091	1	7.9	109	NA	NA	NA	NA	NA	#N/A	NA	NA	NA	NA	NA	NA	NA	NA	NA	NA	NA	NA	NA	NA	NA	NA	NA	NA	NA	NA	NA	NA	NA	NA
47	TM	NA	1130	1	7.3	105	NA	NA	NA	NA	NA	#N/A	NA	NA	NA	NA	NA	NA	NA	NA	NA	NA	NA	NA	NA	NA	NA	NA	NA	NA	NA	NA	NA	NA	NA	NA
16	TM	NA	1050	1	6.4	91	NA	NA	NA	NA	NA	#N/A	NA	NA	NA	NA	NA	NA	NA	NA	NA	NA	NA	NA	NA	NA	NA	NA	NA	NA	NA	NA	NA	NA	NA	NA
26	TM	NA	1079	1	8.3	107	NA	NA	NA	NA	NA	#N/A	NA	NA	NA	NA	NA	NA	NA	NA	NA	NA	NA	NA	NA	NA	NA	NA	NA	NA	NA	NA	NA	NA	NA	NA
34	TM	NA	1099	1	7.4	105	NA	NA	NA	NA	NA	#N/A	NA	NA	NA	NA	NA	NA	NA	NA	NA	NA	NA	NA	NA	NA	NA	NA	NA	NA	NA	NA	NA	NA	NA	NA
21	TM	NA	1066	1	6.8	91	NA	NA	NA	NA	NA	#N/A	NA	NA	NA	NA	NA	NA	NA	NA	NA	NA	NA	NA	NA	NA	NA	NA	NA	NA	NA	NA	NA	NA	NA	NA
27	TM	NA	1080	1	7.7	100	NA	NA	NA	NA	NA	#N/A	NA	NA	NA	NA	NA	NA	NA	NA	NA	NA	NA	NA	NA	NA	NA	NA	NA	NA	NA	NA	NA	NA	NA	NA
29	TM	NA	1086	1	6.9	96	NA	NA	NA	NA	NA	#N/A	NA	NA	NA	NA	NA	NA	NA	NA	NA	NA	NA	NA	NA	NA	NA	NA	NA	NA	NA	NA	NA	NA	NA	NA
39	TM	NA	1112	1	7.2	105	NA	NA	NA	NA	NA	#N/A	NA	NA	NA	NA	NA	NA	NA	NA	NA	NA	NA	NA	NA	NA	NA	NA	NA	NA	NA	NA	NA	NA	NA	NA
53	TM	NA	1150	1	7.6	117	NA	NA	NA	NA	NA	#N/A	NA	NA	NA	NA	NA	NA	NA	NA	NA	NA	NA	NA	NA	NA	NA	NA	NA	NA	NA	NA	NA	NA	NA	NA
72	TM	NA	1212	1	8	107	NA	NA	NA	NA	NA	#N/A	NA	NA	NA	NA	NA	NA	NA	NA	NA	NA	NA	NA	NA	NA	NA	NA	NA	NA	NA	NA	NA	NA	NA	NA
78	TM	NA	1227	1	8.1	119	NA	NA	NA	NA	NA	#N/A	NA	NA	NA	NA	NA	NA	NA	NA	NA	NA	NA	NA	NA	NA	NA	NA	NA	NA	NA	NA	NA	NA	NA	NA
18	C	NA	655	2	8	110	NA	NA	NA	NA	NA	#N/A	NA	NA	NA	NA	NA	NA	NA	NA	NA	NA	NA	NA	NA	NA	NA	NA	NA	NA	NA	NA	NA	NA	NA	NA
44	C	NA	740	2	6.9	118	NA	NA	NA	NA	NA	#N/A	NA	NA	NA	NA	NA	NA	NA	NA	NA	NA	NA	NA	NA	NA	NA	NA	NA	NA	NA	NA	NA	NA	NA	NA
7	C	NA	617	2	7.9	100	NA	NA	NA	NA	NA	#N/A	NA	NA	NA	NA	NA	NA	NA	NA	NA	NA	NA	NA	NA	NA	NA	NA	NA	NA	NA	NA	NA	NA	NA	NA
59	C	NA	787	2	6.3	101	NA	NA	NA	NA	NA	#N/A	NA	NA	NA	NA	NA	NA	NA	NA	NA	NA	NA	NA	NA	NA	NA	NA	NA	NA	NA	NA	NA	NA	NA	NA
73	C	NA	841	2	7.2	107	NA	NA	NA	NA	NA	#N/A	NA	NA	NA	NA	NA	NA	NA	NA	NA	NA	NA	NA	NA	NA	NA	NA	NA	NA	NA	NA	NA	NA	NA	NA
9	C	NA	625	2	7.2	114	NA	NA	NA	NA	NA	#N/A	NA	NA	NA	NA	NA	NA	NA	NA	NA	NA	NA	NA	NA	NA	NA	NA	NA	NA	NA	NA	NA	NA	NA	NA
53	C	NA	769	2	7.1	126	NA	NA	NA	NA	NA	#N/A	NA	NA	NA	NA	NA	NA	NA	NA	NA	NA	NA	NA	NA	NA	NA	NA	NA	NA	NA	NA	NA	NA	NA	NA
64	C	NA	809	2	7.1	110	NA	NA	NA	NA	NA	#N/A	NA	NA	NA	NA	NA	NA	NA	NA	NA	NA	NA	NA	NA	NA	NA	NA	NA	NA	NA	NA	NA	NA	NA	NA
30	C	NA	691	2	7.2	105	NA	NA	NA	NA	NA	#N/A	NA	NA	NA	NA	NA	NA	NA	NA	NA	NA	NA	NA	NA	NA	NA	NA	NA	NA	NA	NA	NA	NA	NA	NA
26	C	NA	680	2	6.5	93	NA	NA	NA	NA	NA	#N/A	NA	NA	NA	NA	NA	NA	NA	NA	NA	NA	NA	NA	NA	NA	NA	NA	NA	NA	NA	NA	NA	NA	NA	NA
78	C	NA	858	2	6.7	113	NA	NA	NA	NA	NA	#N/A	NA	NA	NA	NA	NA	NA	NA	NA	NA	NA	NA	NA	NA	NA	NA	NA	NA	NA	NA	NA	NA	NA	NA	NA
58	C	NA	785	2	7.1	91	NA	NA	NA	NA	NA	#N/A	NA	NA	NA	NA	NA	NA	NA	NA	NA	NA	NA	NA	NA	NA	NA	NA	NA	NA	NA	NA	NA	NA	NA	NA
3	C	NA	606	2	8.1	119	NA	NA	NA	NA	NA	#N/A	NA	NA	NA	NA	NA	NA	NA	NA	NA	NA	NA	NA	NA	NA	NA	NA	NA	NA	NA	NA	NA	NA	NA	NA
3	C	NA	607	2	7.8	117	NA	NA	NA	NA	NA	#N/A	NA	NA	NA	NA	NA	NA	NA	NA	NA	NA	NA	NA	NA	NA	NA	NA	NA	NA	NA	NA	NA	NA	NA	NA
3	C	NA	608	2	7.9	126	NA	NA	NA	NA	NA	#N/A	NA	NA	NA	NA	NA	NA	NA	NA	NA	NA	NA	NA	NA	NA	NA	NA	NA	NA	NA	NA	NA	NA	NA	NA
21	C	NA	663	2	6.2	113	NA	NA	NA	NA	NA	#N/A	NA	NA	NA	NA	NA	NA	NA	NA	NA	NA	NA	NA	NA	NA	NA	NA	NA	NA	NA	NA	NA	NA	NA	NA
23	C	NA	670	2	8	121	NA	NA	NA	NA	NA	#N/A	NA	NA	NA	NA	NA	NA	NA	NA	NA	NA	NA	NA	NA	NA	NA	NA	NA	NA	NA	NA	NA	NA	NA	NA
6	C	NA	674	2	7.9	115	NA	NA	NA	NA	NA	#N/A	NA	NA	NA	NA	NA	NA	NA	NA	NA	NA	NA	NA	NA	NA	NA	NA	NA	NA	NA	NA	NA	NA	NA	NA
29	C	NA	686	2	7	113	NA	NA	NA	NA	NA	#N/A	NA	NA	NA	NA	NA	NA	NA	NA	NA	NA	NA	NA	NA	NA	NA	NA	NA	NA	NA	NA	NA	NA	NA	NA
34	C	NA	703	2	7	108	NA	NA	NA	NA	NA	#N/A	NA	NA	NA	NA	NA	NA	NA	NA	NA	NA	NA	NA	NA	NA	NA	NA	NA	NA	NA	NA	NA	NA	NA	NA
35	C	NA	704	2	8.2	115	NA	NA	NA	NA	NA	#N/A	NA	NA	NA	NA	NA	NA	NA	NA	NA	NA	NA	NA	NA	NA	NA	NA	NA	NA	NA	NA	NA	NA	NA	NA
35	C	NA	706	2	8.8	120	NA	NA	NA	NA	NA	#N/A	NA	NA	NA	NA	NA	NA	NA	NA	NA	NA	NA	NA	NA	NA	NA	NA	NA	NA	NA	NA	NA	NA	NA	NA
35	C	NA	708	2	8.6	115	NA	NA	NA	NA	NA	#N/A	NA	NA	NA	NA	NA	NA	NA	NA	NA	NA	NA	NA	NA	NA	NA	NA	NA	NA	NA	NA	NA	NA	NA	NA
36	C	NA	711	2	7	107	NA	NA	NA	NA	NA	#N/A	NA	NA	NA	NA	NA	NA	NA	NA	NA	NA	NA	NA	NA	NA	NA	NA	NA	NA	NA	NA	NA	NA	NA	NA
36	C	NA	712	2	7.1	108	NA	NA	NA	NA	NA	#N/A	NA	NA	NA	NA	NA	NA	NA	NA	NA	NA	NA	NA	NA	NA	NA	NA	NA	NA	NA	NA	NA	NA	NA	NA
36	C	NA	714	2	7.2	107	NA	NA	NA	NA	NA	#N/A	NA	NA	NA	NA	NA	NA	NA	NA	NA	NA	NA	NA	NA	NA	NA	NA	NA	NA	NA	NA	NA	NA	NA	NA
40	C	NA	727	2	7.2	108	NA	NA	NA	NA	NA	#N/A	NA	NA	NA	NA	NA	NA	NA	NA	NA	NA	NA	NA	NA	NA	NA	NA	NA	NA	NA	NA	NA	NA	NA	NA
41	C	NA	729	2	7.2	113	NA	NA	NA	NA	NA	#N/A	NA	NA	NA	NA	NA	NA	NA	NA	NA	NA	NA	NA	NA	NA	NA	NA	NA	NA	NA	NA	NA	NA	NA	NA
41	C	NA	731	2	7.3	111	NA	NA	NA	NA	NA	#N/A	NA	NA	NA	NA	NA	NA	NA	NA	NA	NA	NA	NA	NA	NA	NA	NA	NA	NA	NA	NA	NA	NA	NA	NA
41	C	NA	732	2	7.4	117	NA	NA	NA	NA	NA	#N/A	NA	NA	NA	NA	NA	NA	NA	NA	NA	NA	NA	NA	NA	NA	NA	NA	NA	NA	NA	NA	NA	NA	NA	NA
41	C	NA	733	2	7.6	100	NA	NA	NA	NA	NA	#N/A	NA	NA	NA	NA	NA	NA	NA	NA	NA	NA	NA	NA	NA	NA	NA	NA	NA	NA	NA	NA	NA	NA	NA	NA
42	C	NA	735	2	5.7	94	NA	NA	NA	NA	NA	#N/A	NA	NA	NA	NA	NA	NA	NA	NA	NA	NA	NA	NA	NA	NA	NA	NA	NA	NA	NA	NA	NA	NA	NA	NA
45	C	NA	742	2	8	119	NA	NA	NA	NA	NA	#N/A	NA	NA	NA	NA	NA	NA	NA	NA	NA	NA	NA	NA	NA	NA	NA	NA	NA	NA	NA	NA	NA	NA	NA	NA
45	C	NA	743	2	8	116	NA	NA	NA	NA	NA	#N/A	NA	NA	NA	NA	NA	NA	NA	NA	NA	NA	NA	NA	NA	NA	NA	NA	NA	NA	NA	NA	NA	NA	NA	NA
47	C	NA	745	2	7.8	114	NA	NA	NA	NA	NA	#N/A	NA	NA	NA	NA	NA	NA	NA	NA	NA	NA	NA	NA	NA	NA	NA	NA	NA	NA	NA	NA	NA	NA	NA	NA
47	C	NA	749	2	8.1	109	NA	NA	NA	NA	NA	#N/A	NA	NA	NA	NA	NA	NA	NA	NA	NA	NA	NA	NA	NA	NA	NA	NA	NA	NA	NA	NA	NA	NA	NA	NA
52	C	NA	765	2	6.9	103	NA	NA	NA	NA	NA	#N/A	NA	NA	NA	NA	NA	NA	NA	NA	NA	NA	NA	NA	NA	NA	NA	NA	NA	NA	NA	NA	NA	NA	NA	NA
67	C	NA	813	2	8.2	108	NA	NA	NA	NA	NA	#N/A	NA	NA	NA	NA	NA	NA	NA	NA	NA	NA	NA	NA	NA	NA	NA	NA	NA	NA	NA	NA	NA	NA	NA	NA
68	C	NA	814	2	7.2	110	NA	NA	NA	NA	NA	#N/A	NA	NA	NA	NA	NA	NA	NA	NA	NA	NA	NA	NA	NA	NA	NA	NA	NA	NA	NA	NA	NA	NA	NA	NA
68	C	NA	815	2	7.5	112	NA	NA	NA	NA	NA	#N/A	NA	NA	NA	NA	NA	NA	NA	NA	NA	NA	NA	NA	NA	NA	NA	NA	NA	NA	NA	NA	NA	NA	NA	NA
70	C	NA	827	2	6.5	107	NA	NA	NA	NA	NA	#N/A	NA	NA	NA	NA	NA	NA	NA	NA	NA	NA	NA	NA	NA	NA	NA	NA	NA	NA	NA	NA	NA	NA	NA	NA
72	C	NA	833	2	7.8	118	NA	NA	NA	NA	NA	#N/A	NA	NA	NA	NA	NA	NA	NA	NA	NA	NA	NA	NA	NA	NA	NA	NA	NA	NA	NA	NA	NA	NA	NA	NA
72	C	NA	835	2	7.8	111	NA	NA	NA	NA	NA	#N/A	NA	NA	NA	NA	NA	NA	NA	NA	NA	NA	NA	NA	NA	NA	NA	NA	NA	NA	NA	NA	NA	NA	NA	NA
76	C	NA	848	2	7.3	122	NA	NA	NA	NA	NA	#N/A	NA	NA	NA	NA	NA	NA	NA	NA	NA	NA	NA	NA	NA	NA	NA	NA	NA	NA	NA	NA	NA	NA	NA	NA
76	C	NA	850	2	6.8	114	NA	NA	NA	NA	NA	#N/A	NA	NA	NA	NA	NA	NA	NA	NA	NA	NA	NA	NA	NA	NA	NA	NA	NA	NA	NA	NA	NA	NA	NA	NA
80	C	NA	861	2	7.6	122	NA	NA	NA	NA	NA	#N/A	NA	NA	NA	NA	NA	NA	NA	NA	NA	NA	NA	NA	NA	NA	NA	NA	NA	NA	NA	NA	NA	NA	NA	NA
44	C	NA	741	1	7	106	NA	NA	NA	NA	NA	#N/A	NA	NA	NA	NA	NA	NA	NA	NA	NA	NA	NA	NA	NA	NA	NA	NA	NA	NA	NA	NA	NA	NA	NA	NA
10	C	NA	630	1	7.7	112	NA	NA	NA	NA	NA	#N/A	NA	NA	NA	NA	NA	NA	NA	NA	NA	NA	NA	NA	NA	NA	NA	NA	NA	NA	NA	NA	NA	NA	NA	NA
47	C	NA	748	1	8	101	NA	NA	NA	NA	NA	#N/A	NA	NA	NA	NA	NA	NA	NA	NA	NA	NA	NA	NA	NA	NA	NA	NA	NA	NA	NA	NA	NA	NA	NA	NA
23	C	NA	668	1	7.8	110	NA	NA	NA	NA	NA	#N/A	NA	NA	NA	NA	NA	NA	NA	NA	NA	NA	NA	NA	NA	NA	NA	NA	NA	NA	NA	NA	NA	NA	NA	NA
4	C	NA	611	1	7.5	108	NA	NA	NA	NA	NA	#N/A	NA	NA	NA	NA	NA	NA	NA	NA	NA	NA	NA	NA	NA	NA	NA	NA	NA	NA	NA	NA	NA	NA	NA	NA
49	C	NA	754	1	6.7	98	NA	NA	NA	NA	NA	#N/A	NA	NA	NA	NA	NA	NA	NA	NA	NA	NA	NA	NA	NA	NA	NA	NA	NA	NA	NA	NA	NA	NA	NA	NA
26	C	NA	681	1	7.5	86	NA	NA	NA	NA	NA	#N/A	NA	NA	NA	NA	NA	NA	NA	NA	NA	NA	NA	NA	NA	NA	NA	NA	NA	NA	NA	NA	NA	NA	NA	NA
47	C	NA	750	1	7.6	108	NA	NA	NA	NA	NA	#N/A	NA	NA	NA	NA	NA	NA	NA	NA	NA	NA	NA	NA	NA	NA	NA	NA	NA	NA	NA	NA	NA	NA	NA	NA
14	C	NA	642	1	6.9	110	NA	NA	NA	NA	NA	#N/A	NA	NA	NA	NA	NA	NA	NA	NA	NA	NA	NA	NA	NA	NA	NA	NA	NA	NA	NA	NA	NA	NA	NA	NA
10	C	NA	632	1	7.7	110	NA	NA	NA	NA	NA	#N/A	NA	NA	NA	NA	NA	NA	NA	NA	NA	NA	NA	NA	NA	NA	NA	NA	NA	NA	NA	NA	NA	NA	NA	NA
1	C	NA	603	1	7.1	109	NA	NA	NA	NA	NA	#N/A	NA	NA	NA	NA	NA	NA	NA	NA	NA	NA	NA	NA	NA	NA	NA	NA	NA	NA	NA	NA	NA	NA	NA	NA
15	C	NA	643	1	8.2	104	NA	NA	NA	NA	NA	#N/A	NA	NA	NA	NA	NA	NA	NA	NA	NA	NA	NA	NA	NA	NA	NA	NA	NA	NA	NA	NA	NA	NA	NA	NA
17	C	NA	651	1	7.7	106	NA	NA	NA	NA	NA	#N/A	NA	NA	NA	NA	NA	NA	NA	NA	NA	NA	NA	NA	NA	NA	NA	NA	NA	NA	NA	NA	NA	NA	NA	NA
20	C	NA	662	1	7.6	102	NA	NA	NA	NA	NA	#N/A	NA	NA	NA	NA	NA	NA	NA	NA	NA	NA	NA	NA	NA	NA	NA	NA	NA	NA	NA	NA	NA	NA	NA	NA
21	C	NA	664	1	6.5	96	NA	NA	NA	NA	NA	#N/A	NA	NA	NA	NA	NA	NA	NA	NA	NA	NA	NA	NA	NA	NA	NA	NA	NA	NA	NA	NA	NA	NA	NA	NA
24	C	NA	671	1	7.1	104	NA	NA	NA	NA	NA	#N/A	NA	NA	NA	NA	NA	NA	NA	NA	NA	NA	NA	NA	NA	NA	NA	NA	NA	NA	NA	NA	NA	NA	NA	NA
27	C	NA	683	1	7	112	NA	NA	NA	NA	NA	#N/A	NA	NA	NA	NA	NA	NA	NA	NA	NA	NA	NA	NA	NA	NA	NA	NA	NA	NA	NA	NA	NA	NA	NA	NA
28	C	NA	685	1	7.1	107	NA	NA	NA	NA	NA	#N/A	NA	NA	NA	NA	NA	NA	NA	NA	NA	NA	NA	NA	NA	NA	NA	NA	NA	NA	NA	NA	NA	NA	NA	NA
34	C	NA	702	1	7.1	107	NA	NA	NA	NA	NA	#N/A	NA	NA	NA	NA	NA	NA	NA	NA	NA	NA	NA	NA	NA	NA	NA	NA	NA	NA	NA	NA	NA	NA	NA	NA
35	C	NA	705	1	8.3	113	NA	NA	NA	NA	NA	#N/A	NA	NA	NA	NA	NA	NA	NA	NA	NA	NA	NA	NA	NA	NA	NA	NA	NA	NA	NA	NA	NA	NA	NA	NA
35	C	NA	707	1	8.4	110	NA	NA	NA	NA	NA	#N/A	NA	NA	NA	NA	NA	NA	NA	NA	NA	NA	NA	NA	NA	NA	NA	NA	NA	NA	NA	NA	NA	NA	NA	NA
37	C	NA	717	1	8.4	115	NA	NA	NA	NA	NA	#N/A	NA	NA	NA	NA	NA	NA	NA	NA	NA	NA	NA	NA	NA	NA	NA	NA	NA	NA	NA	NA	NA	NA	NA	NA
40	C	NA	728	1	7.7	92	NA	NA	NA	NA	NA	#N/A	NA	NA	NA	NA	NA	NA	NA	NA	NA	NA	NA	NA	NA	NA	NA	NA	NA	NA	NA	NA	NA	NA	NA	NA
41	C	NA	730	1	7.6	112	NA	NA	NA	NA	NA	#N/A	NA	NA	NA	NA	NA	NA	NA	NA	NA	NA	NA	NA	NA	NA	NA	NA	NA	NA	NA	NA	NA	NA	NA	NA
46	C	NA	744	1	7.6	84	NA	NA	NA	NA	NA	#N/A	NA	NA	NA	NA	NA	NA	NA	NA	NA	NA	NA	NA	NA	NA	NA	NA	NA	NA	NA	NA	NA	NA	NA	NA
53	C	NA	766	1	6.9	110	NA	NA	NA	NA	NA	#N/A	NA	NA	NA	NA	NA	NA	NA	NA	NA	NA	NA	NA	NA	NA	NA	NA	NA	NA	NA	NA	NA	NA	NA	NA
56	C	NA	776	1	7.5	100	NA	NA	NA	NA	NA	#N/A	NA	NA	NA	NA	NA	NA	NA	NA	NA	NA	NA	NA	NA	NA	NA	NA	NA	NA	NA	NA	NA	NA	NA	NA
56	C	NA	777	1	7	106	NA	NA	NA	NA	NA	#N/A	NA	NA	NA	NA	NA	NA	NA	NA	NA	NA	NA	NA	NA	NA	NA	NA	NA	NA	NA	NA	NA	NA	NA	NA
59	C	NA	788	1	5.7	89	NA	NA	NA	NA	NA	#N/A	NA	NA	NA	NA	NA	NA	NA	NA	NA	NA	NA	NA	NA	NA	NA	NA	NA	NA	NA	NA	NA	NA	NA	NA
60	C	NA	791	1	6.9	106	NA	NA	NA	NA	NA	#N/A	NA	NA	NA	NA	NA	NA	NA	NA	NA	NA	NA	NA	NA	NA	NA	NA	NA	NA	NA	NA	NA	NA	NA	NA
60	C	NA	792	1	6.8	103	NA	NA	NA	NA	NA	#N/A	NA	NA	NA	NA	NA	NA	NA	NA	NA	NA	NA	NA	NA	NA	NA	NA	NA	NA	NA	NA	NA	NA	NA	NA
72	C	NA	834	1	7.6	108	NA	NA	NA	NA	NA	#N/A	NA	NA	NA	NA	NA	NA	NA	NA	NA	NA	NA	NA	NA	NA	NA	NA	NA	NA	NA	NA	NA	NA	NA	NA
74	C	NA	842	1	6.4	73	NA	NA	NA	NA	NA	#N/A	NA	NA	NA	NA	NA	NA	NA	NA	NA	NA	NA	NA	NA	NA	NA	NA	NA	NA	NA	NA	NA	NA	NA	NA
78	C	NA	859	1	7.3	110	NA	NA	NA	NA	NA	#N/A	NA	NA	NA	NA	NA	NA	NA	NA	NA	NA	NA	NA	NA	NA	NA	NA	NA	NA	NA	NA	NA	NA	NA	NA
80	C	NA	862	1	8.3	113	NA	NA	NA	NA	NA	#N/A	NA	NA	NA	NA	NA	NA	NA	NA	NA	NA	NA	NA	NA	NA	NA	NA	NA	NA	NA	NA	NA	NA	NA	NA
